# Supplementary material for: Specific gFET‐Based Aptasensors for Monitoring of Microbiome Quality: Quantification of the Enteric Health‐Relevant Bacterium Roseburia Intestinalis
Source: Adv Healthc Mater. 2024 Dec 11;14(4):2403827. doi: 10.1002/adhm.202403827 (PMC11804837; doi:10.1002/adhm.202403827)
Supplement: Supplementary file 2 — Supporting Table [file ADHM-14-0-s001.xlsx]

## Sheet: Sheet1
Table S1. 16S rRNA/DNA NGS of the healthy volunteer
Relative Abundance	kingdom	phylum	class	order	family	genus	species
0.33	Bacteria	Firmicutes	Clostridia	Lachnospirales	Lachnospiraceae	unspecific_Lachnospiraceae	unspecific_Lachnospiraceae
1	Bacteria	Firmicutes	Bacilli	Izemoplasmatales	unidentified rumen bacterium RFN82	unspecific_unidentified rumen bacterium RFN82	unspecific_unidentified rumen bacterium RFN82
0.71	Bacteria	Firmicutes	Bacilli	Erysipelotrichales	Erysipelotrichaceae	Solobacterium	moorei
1	Bacteria	Bacteroidetes	Bacteroidia	Bacteroidales	Prevotellaceae	Prevotella	unspecific_Prevotella
5.75	Bacteria	Firmicutes	Clostridia	Lachnospirales	Lachnospiraceae	Tyzzerella	unspecific_Tyzzerella
0.75	Bacteria	Firmicutes	Clostridia	Lachnospirales	Lachnospiraceae	Tyzzerella	unspecific_Tyzzerella
0.5	Bacteria	Firmicutes	Limnochordia	unspecific_Limnochordia	unspecific_Limnochordia	unspecific_Limnochordia	unspecific_Limnochordia
0.25	Bacteria	Bacteroidetes	Bacteroidia	Bacteroidales	Prevotellaceae	Prevotella	unspecific_Prevotella
461.17	Bacteria	Firmicutes	Clostridia	Peptostreptococcales-Tissierellales	Peptostreptococcaceae	Romboutsia	unspecific_Romboutsia
1	Bacteria	Firmicutes	Clostridia	Lachnospirales	Lachnospiraceae	Lachnospiraceae XPB1014 group	unspecific_Lachnospiraceae XPB1014 group
1	Bacteria	Firmicutes	Clostridia	Clostridia UCG-014	unspecific_Clostridia UCG-014	unspecific_Clostridia UCG-014	unspecific_Clostridia UCG-014
0.33	Bacteria	Firmicutes	Clostridia	Clostridia UCG-014	unspecific_Clostridia UCG-014	unspecific_Clostridia UCG-014	unspecific_Clostridia UCG-014
0.08	Bacteria	Firmicutes	Clostridia	Lachnospirales	Lachnospiraceae	[Eubacterium] ruminantium group	unspecific_[Eubacterium] ruminantium group
0.2	Bacteria	Actinobacteria	Coriobacteriia	Coriobacteriales	Coriobacteriales Incertae Sedis	Phoenicibacter	unspecific_Phoenicibacter
0.04	Bacteria	Firmicutes	Clostridia	Lachnospirales	Lachnospiraceae	[Eubacterium] fissicatena group	unspecific_[Eubacterium] fissicatena group
18.4	Bacteria	Firmicutes	Clostridia	Lachnospirales	Lachnospiraceae	Lachnoclostridium	glycyrrhizinilyticum
1	Bacteria	Bacteroidetes	Bacteroidia	Bacteroidales	3M1PL1-52 termite group	unspecific_3M1PL1-52 termite group	unspecific_3M1PL1-52 termite group
0.33	Bacteria	Firmicutes	Clostridia	Oscillospirales	Ruminococcaceae	unspecific_Ruminococcaceae	unspecific_Ruminococcaceae
0.82	Bacteria	Desulfobacterota	Desulfovibrionia	Desulfovibrionales	Desulfovibrionaceae	unspecific_Desulfovibrionaceae	unspecific_Desulfovibrionaceae
0.1	Bacteria	Bacteroidetes	Bacteroidia	Bacteroidales	Bacteroidaceae	Bacteroides	barnesiae
0.35	Bacteria	Firmicutes	Clostridia	Lachnospirales	Lachnospiraceae	Lachnoclostridium	unspecific_Lachnoclostridium
4.82	Bacteria	Firmicutes	Clostridia	Lachnospirales	Lachnospiraceae	Roseburia	unspecific_Roseburia
1	Bacteria	Firmicutes	Clostridia	Oscillospirales	Ruminococcaceae	unspecific_Ruminococcaceae	unspecific_Ruminococcaceae
0.33	Bacteria	Firmicutes	Clostridia	Oscillospirales	Ruminococcaceae	Candidatus Soleaferrea	unspecific_Candidatus Soleaferrea
1.15	Bacteria	Firmicutes	Clostridia	Lachnospirales	Lachnospiraceae	Mobilitalea	unspecific_Mobilitalea
0.17	Bacteria	Firmicutes	Clostridia	Clostridia UCG-014	unspecific_Clostridia UCG-014	unspecific_Clostridia UCG-014	unspecific_Clostridia UCG-014
0.5	Bacteria	Firmicutes	Clostridia	Gracilibacteraceae	Lutispora	unspecific_Lutispora	unspecific_Lutispora
2	Bacteria	Firmicutes	Clostridia	Gracilibacteraceae	Lutispora	unspecific_Lutispora	unspecific_Lutispora
0.79	Bacteria	Firmicutes	Clostridia	Lachnospirales	Lachnospiraceae	unspecific_Lachnospiraceae	unspecific_Lachnospiraceae
1	Bacteria	Actinobacteria	Actinobacteria	Bifidobacteriales	Bifidobacteriaceae	Bifidobacterium	angulatum
2.75	Bacteria	Bacteroidetes	Bacteroidia	Bacteroidales	Rikenellaceae	Alistipes	indistinctus YIT 12060
0.5	Bacteria	Firmicutes	Negativicutes	Acidaminococcales	Acidaminococcaceae	Phascolarctobacterium	succinatutens YIT 12067
0.11	Bacteria	Firmicutes	Clostridia	Lachnospirales	Lachnospiraceae	[Eubacterium] ventriosum group	unspecific_[Eubacterium] ventriosum group
0.5	Bacteria	Firmicutes	Clostridia	Lachnospirales	Lachnospiraceae	unspecific_Lachnospiraceae	unspecific_Lachnospiraceae
0.21	Bacteria	Firmicutes	Clostridia	Oscillospirales	Ruminococcaceae	Ruminococcus	unspecific_Ruminococcus
2.17	Bacteria	Firmicutes	Clostridia	Lachnospirales	Lachnospiraceae	unspecific_Lachnospiraceae	unspecific_Lachnospiraceae
30.08	Bacteria	Firmicutes	Clostridia	Clostridia UCG-014	unspecific_Clostridia UCG-014	unspecific_Clostridia UCG-014	unspecific_Clostridia UCG-014
1	Bacteria	Firmicutes	Clostridia	Peptostreptococcales-Tissierellales	Anaerovoracaceae	Mogibacterium	unspecific_Mogibacterium
29.74	Bacteria	Firmicutes	Clostridia	Clostridiales	Clostridiaceae	Clostridium sensu stricto 1	unspecific_Clostridium sensu stricto 1
34.6	Bacteria	Firmicutes	Clostridia	Lachnospirales	Lachnospiraceae	unspecific_Lachnospiraceae	unspecific_Lachnospiraceae
0.33	Bacteria	Firmicutes	Clostridia	Oscillospirales	Ruminococcaceae	Ruminococcus	unspecific_Ruminococcus
8.25	Bacteria	Firmicutes	Clostridia	Oscillospirales	Oscillospiraceae	UCG-005	unspecific_UCG-005
1	Bacteria	Firmicutes	Clostridia	Monoglobales	Monoglobaceae	Monoglobus	unspecific_Monoglobus
39.53	Bacteria	Firmicutes	Clostridia	Lachnospirales	Lachnospiraceae	Blautia	unspecific_Blautia
33.5	Bacteria	Firmicutes	Clostridia	Oscillospirales	Butyricicoccaceae	Butyricicoccus	unspecific_Butyricicoccus
2	Bacteria	Firmicutes	Clostridia	Christensenellales	Christensenellaceae	Christensenellaceae R-7 group	unspecific_Christensenellaceae R-7 group
1.77	Bacteria	Cyanobacteria	Vampirivibrionia	Gastranaerophilales	unspecific_Gastranaerophilales	unspecific_Gastranaerophilales	unspecific_Gastranaerophilales
9.65	Bacteria	Firmicutes	Clostridia	Peptostreptococcales-Tissierellales	Peptostreptococcaceae	Terrisporobacter	unspecific_Terrisporobacter
0.05	Bacteria	Firmicutes	Clostridia	Peptostreptococcales-Tissierellales	Peptostreptococcaceae	unspecific_Peptostreptococcaceae	unspecific_Peptostreptococcaceae
36.46	Bacteria	Firmicutes	Clostridia	Lachnospirales	Lachnospiraceae	Coprococcus	unspecific_Coprococcus
2.5	Bacteria	Firmicutes	Clostridia	Christensenellales	Christensenellaceae	Christensenellaceae R-7 group	unspecific_Christensenellaceae R-7 group
33.72	Bacteria	Firmicutes	Clostridia	Lachnospirales	Lachnospiraceae	Coprococcus	unspecific_Coprococcus
0.5	Bacteria	Firmicutes	Clostridia	Oscillospirales	Ruminococcaceae	unspecific_Ruminococcaceae	unspecific_Ruminococcaceae
3.78	Bacteria	Firmicutes	Clostridia	Christensenellales	Christensenellaceae	Christensenellaceae R-7 group	unspecific_Christensenellaceae R-7 group
0.12	Bacteria	Firmicutes	Clostridia	Oscillospirales	Oscillospiraceae	UCG-005	unspecific_UCG-005
1	Bacteria	Firmicutes	Negativicutes	Veillonellales-Selenomonadales	Selenomonadaceae	unspecific_Selenomonadaceae	unspecific_Selenomonadaceae
1	Bacteria	Firmicutes	Negativicutes	Veillonellales-Selenomonadales	Selenomonadaceae	unspecific_Selenomonadaceae	unspecific_Selenomonadaceae
1.9	Bacteria	Firmicutes	Clostridia	Lachnospirales	Lachnospiraceae	Roseburia	unspecific_Roseburia
1.15	Bacteria	Firmicutes	Clostridia	Oscillospirales	Oscillospiraceae	unspecific_Oscillospiraceae	unspecific_Oscillospiraceae
0.26	Bacteria	Firmicutes	Clostridia	Lachnospirales	Lachnospiraceae	unspecific_Lachnospiraceae	unspecific_Lachnospiraceae
0.83	Bacteria	Firmicutes	Clostridia	Oscillospirales	UCG-011	unspecific_UCG-011	unspecific_UCG-011
0.72	Bacteria	Proteobacteria	Gammaproteobacteria	Enterobacterales	Succinivibrionaceae	unspecific_Succinivibrionaceae	unspecific_Succinivibrionaceae
0.72	Bacteria	Proteobacteria	Gammaproteobacteria	Enterobacterales	Succinivibrionaceae	Succinivibrio	unspecific_Succinivibrio
0.72	Bacteria	Proteobacteria	Gammaproteobacteria	Enterobacterales	Succinivibrionaceae	Succinivibrio	unspecific_Succinivibrio
2.8	Bacteria	Proteobacteria	Gammaproteobacteria	Enterobacterales	Succinivibrionaceae	Succinivibrio	unspecific_Succinivibrio
1	Bacteria	Proteobacteria	Gammaproteobacteria	Burkholderiales	Oxalobacteraceae	unspecific_Oxalobacteraceae	unspecific_Oxalobacteraceae
0.79	Bacteria	Firmicutes	Clostridia	Clostridiales	Clostridiaceae	Clostridium sensu stricto 1	paraputrificum
6	Bacteria	Bacteroidetes	Bacteroidia	Bacteroidales	Bacteroidaceae	Bacteroides	clarus
0.67	Bacteria	Bacteroidetes	Bacteroidia	Bacteroidales	Bacteroidaceae	Bacteroides	oleiciplenus
1	Bacteria	Bacteroidetes	Bacteroidia	Bacteroidales	Prevotellaceae	Prevotella	disiens
8.42	Bacteria	Bacteroidetes	Bacteroidia	Bacteroidales	Rikenellaceae	Alistipes	finegoldii
0.67	Bacteria	Firmicutes	Clostridia	Lachnospirales	Lachnospiraceae	unspecific_Lachnospiraceae	unspecific_Lachnospiraceae
0.1	Bacteria	Firmicutes	Clostridia	Oscillospirales	[Eubacterium] coprostanoligenes group	unspecific_[Eubacterium] coprostanoligenes group	unspecific_[Eubacterium] coprostanoligenes group
1132.98	Bacteria	Firmicutes	Clostridia	Oscillospirales	Ruminococcaceae	Subdoligranulum	unspecific_Subdoligranulum
0.47	Bacteria	Firmicutes	Clostridia	Clostridia UCG-014	unspecific_Clostridia UCG-014	unspecific_Clostridia UCG-014	unspecific_Clostridia UCG-014
903.12	Bacteria	Actinobacteria	Coriobacteriia	Coriobacteriales	Coriobacteriaceae	Collinsella	unspecific_Collinsella
60.86	Bacteria	Firmicutes	Clostridia	Lachnospirales	Lachnospiraceae	Blautia	unspecific_Blautia
1.15	Bacteria	Actinobacteria	Coriobacteriia	Coriobacteriales	Eggerthellaceae	Slackia	piriformis
0.1	Bacteria	Firmicutes	Clostridia	Oscillospirales	Ruminococcaceae	Ruminococcus	unspecific_Ruminococcus
0.17	Bacteria	Firmicutes	Clostridia	Lachnospirales	Lachnospiraceae	Lachnospiraceae UCG-006	unspecific_Lachnospiraceae UCG-006
0.24	Bacteria	Firmicutes	Clostridia	Lachnospirales	Lachnospiraceae	unspecific_Lachnospiraceae	unspecific_Lachnospiraceae
0.95	Bacteria	Firmicutes	Clostridia	Lachnospirales	Lachnospiraceae	unspecific_Lachnospiraceae	unspecific_Lachnospiraceae
0.14	Bacteria	Firmicutes	Clostridia	Oscillospirales	Oscillospiraceae	unspecific_Oscillospiraceae	unspecific_Oscillospiraceae
2.5	Bacteria	Firmicutes	Clostridia	Lachnospirales	Lachnospiraceae	Lachnoclostridium	unspecific_Lachnoclostridium
0.25	Bacteria	Firmicutes	Clostridia	Oscillospirales	Oscillospiraceae	unspecific_Oscillospiraceae	unspecific_Oscillospiraceae
0.73	Bacteria	Firmicutes	Clostridia	Lachnospirales	Lachnospiraceae	Lachnospiraceae UCG-001	unspecific_Lachnospiraceae UCG-001
0.8	Bacteria	Firmicutes	Clostridia	Lachnospirales	Lachnospiraceae	unspecific_Lachnospiraceae	unspecific_Lachnospiraceae
0.1	Bacteria	Firmicutes	Clostridia	Lachnospirales	Lachnospiraceae	Coprococcus	unspecific_Coprococcus
0.12	Bacteria	Firmicutes	Clostridia	Oscillospirales	unspecific_Oscillospirales	unspecific_Oscillospirales	unspecific_Oscillospirales
0.33	Bacteria	Lentisphaerae	[Lentisphaeria]	Victivallales	Victivallaceae	unspecific_Victivallaceae	unspecific_Victivallaceae
0.25	Bacteria	Actinobacteria	Actinobacteria	Bifidobacteriales	Bifidobacteriaceae	unspecific_Bifidobacteriaceae	unspecific_Bifidobacteriaceae
1	Bacteria	Bacteroidetes	Bacteroidia	Bacteroidales	Prevotellaceae	unspecific_Prevotellaceae	unspecific_Prevotellaceae
2.35	Bacteria	Firmicutes	Clostridia	Lachnospirales	Lachnospiraceae	unspecific_Lachnospiraceae	unspecific_Lachnospiraceae
1.11	Bacteria	Firmicutes	Clostridia	Lachnospirales	Lachnospiraceae	unspecific_Lachnospiraceae	unspecific_Lachnospiraceae
0.7	Bacteria	Firmicutes	Clostridia	Lachnospirales	Lachnospiraceae	unspecific_Lachnospiraceae	unspecific_Lachnospiraceae
0.17	Bacteria	Firmicutes	Clostridia	Lachnospirales	Lachnospiraceae	unspecific_Lachnospiraceae	unspecific_Lachnospiraceae
0.55	Bacteria	Firmicutes	Clostridia	Lachnospirales	Lachnospiraceae	unspecific_Lachnospiraceae	unspecific_Lachnospiraceae
0.8	Bacteria	Firmicutes	Clostridia	Peptostreptococcales-Tissierellales	Anaerovoracaceae	[Eubacterium] nodatum group	unspecific_[Eubacterium] nodatum group
0.28	Bacteria	Firmicutes	Clostridia	Lachnospirales	Lachnospiraceae	Lachnospiraceae UCG-001	unspecific_Lachnospiraceae UCG-001
0.34	Bacteria	Firmicutes	Clostridia	Lachnospirales	Lachnospiraceae	unspecific_Lachnospiraceae	unspecific_Lachnospiraceae
6.4	Bacteria	Firmicutes	Clostridia	Oscillospirales	Oscillospiraceae	Colidextribacter	unspecific_Colidextribacter
0.09	Bacteria	Firmicutes	Clostridia	Lachnospirales	Lachnospiraceae	unspecific_Lachnospiraceae	unspecific_Lachnospiraceae
3.63	Bacteria	Firmicutes	Clostridia	Oscillospirales	[Eubacterium] coprostanoligenes group	unspecific_[Eubacterium] coprostanoligenes group	unspecific_[Eubacterium] coprostanoligenes group
2.06	Bacteria	Firmicutes	Clostridia	Lachnospirales	Lachnospiraceae	unspecific_Lachnospiraceae	unspecific_Lachnospiraceae
0.2	Bacteria	Firmicutes	Clostridia	Lachnospirales	Lachnospiraceae	Coprococcus	unspecific_Coprococcus
0.17	Bacteria	Firmicutes	Clostridia	Oscillospirales	Oscillospiraceae	unspecific_Oscillospiraceae	unspecific_Oscillospiraceae
1.1	Bacteria	Firmicutes	Clostridia	Oscillospirales	Oscillospiraceae	UCG-005	unspecific_UCG-005
2.93	Bacteria	Firmicutes	Clostridia	Lachnospirales	Lachnospiraceae	unspecific_Lachnospiraceae	unspecific_Lachnospiraceae
0.49	Bacteria	Firmicutes	Clostridia	Lachnospirales	Lachnospiraceae	[Eubacterium] xylanophilum group	unspecific_[Eubacterium] xylanophilum group
1	Bacteria	Firmicutes	Clostridia	Lachnospirales	Lachnospiraceae	unspecific_Lachnospiraceae	unspecific_Lachnospiraceae
7.7	Bacteria	Firmicutes	Bacilli	Erysipelotrichales	Erysipelatoclostridiaceae	Catenibacterium	mitsuokai
18.03	Bacteria	Actinobacteria	Coriobacteriia	Coriobacteriales	Eggerthellaceae	Adlercreutzia	equolifaciens
0.1	Bacteria	Bacteroidetes	Bacteroidia	Bacteroidales	Prevotellaceae	Alloprevotella	unspecific_Alloprevotella
1.58	Bacteria	Firmicutes	Clostridia	Lachnospirales	Lachnospiraceae	unspecific_Lachnospiraceae	unspecific_Lachnospiraceae
0.14	Bacteria	Firmicutes	Clostridia	Lachnospirales	Lachnospiraceae	Lachnoclostridium	unspecific_Lachnoclostridium
0.17	Bacteria	Firmicutes	Clostridia	Oscillospirales	Ruminococcaceae	unspecific_Ruminococcaceae	unspecific_Ruminococcaceae
0.27	Bacteria	Firmicutes	Clostridia	Oscillospirales	Oscillospiraceae	Intestinimonas	unspecific_Intestinimonas
0.11	Bacteria	Firmicutes	Clostridia	Lachnospirales	Lachnospiraceae	Marvinbryantia	bacterium CIEAF 012
0.79	Bacteria	Firmicutes	Clostridia	Lachnospirales	Lachnospiraceae	unspecific_Lachnospiraceae	unspecific_Lachnospiraceae
0.25	Bacteria	Firmicutes	Clostridia	Oscillospirales	Oscillospiraceae	unspecific_Oscillospiraceae	unspecific_Oscillospiraceae
0.2	Bacteria	Firmicutes	Clostridia	Christensenellales	Christensenellaceae	Christensenellaceae R-7 group	unspecific_Christensenellaceae R-7 group
0.1	Bacteria	Firmicutes	Clostridia	Christensenellales	Christensenellaceae	Christensenellaceae R-7 group	unspecific_Christensenellaceae R-7 group
0.2	Bacteria	Firmicutes	Clostridia	Christensenellales	Christensenellaceae	Christensenellaceae R-7 group	unspecific_Christensenellaceae R-7 group
0.12	Bacteria	Firmicutes	Clostridia	Lachnospirales	Lachnospiraceae	Lachnospiraceae NK4A136 group	unspecific_Lachnospiraceae NK4A136 group
1	Bacteria	Firmicutes	Clostridia	Oscillospirales	Ruminococcaceae	Ruminococcus	unspecific_Ruminococcus
3	Bacteria	Firmicutes	Clostridia	Oscillospirales	Ruminococcaceae	Ruminococcus	unspecific_Ruminococcus
1	Bacteria	Firmicutes	Clostridia	Lachnospirales	Lachnospiraceae	Pseudobutyrivibrio	unspecific_Pseudobutyrivibrio
0.14	Bacteria	Firmicutes	Clostridia	Lachnospirales	Lachnospiraceae	unspecific_Lachnospiraceae	unspecific_Lachnospiraceae
0.07	Bacteria	Firmicutes	Clostridia	Lachnospirales	Lachnospiraceae	unspecific_Lachnospiraceae	unspecific_Lachnospiraceae
0.5	Bacteria	Firmicutes	Clostridia	Monoglobales	Monoglobaceae	Monoglobus	unspecific_Monoglobus
0.12	Bacteria	Firmicutes	Clostridia	Lachnospirales	Lachnospiraceae	Eisenbergiella	unspecific_Eisenbergiella
5.87	Bacteria	Firmicutes	Clostridia	Lachnospirales	Lachnospiraceae	Lachnoclostridium	unspecific_Lachnoclostridium
4.15	Bacteria	Firmicutes	Clostridia	Lachnospirales	Lachnospiraceae	unspecific_Lachnospiraceae	unspecific_Lachnospiraceae
0.06	Bacteria	Firmicutes	Clostridia	Lachnospirales	Lachnospiraceae	[Eubacterium] ruminantium group	unspecific_[Eubacterium] ruminantium group
3.33	Bacteria	Firmicutes	Clostridia	Lachnospirales	Lachnospiraceae	unspecific_Lachnospiraceae	unspecific_Lachnospiraceae
0.08	Bacteria	Firmicutes	Clostridia	Lachnospirales	Lachnospiraceae	[Eubacterium] ventriosum group	unspecific_[Eubacterium] ventriosum group
0.25	Bacteria	Firmicutes	Clostridia	Lachnospirales	Lachnospiraceae	unspecific_Lachnospiraceae	unspecific_Lachnospiraceae
9.78	Bacteria	Firmicutes	Clostridia	Lachnospirales	Lachnospiraceae	Roseburia	unspecific_Roseburia
1	Bacteria	Firmicutes	Clostridia	Lachnospirales	Lachnospiraceae	Roseburia	unspecific_Roseburia
0.5	Bacteria	Firmicutes	Clostridia	Lachnospirales	Lachnospiraceae	unspecific_Lachnospiraceae	unspecific_Lachnospiraceae
28.75	Bacteria	Firmicutes	Clostridia	Oscillospirales	[Eubacterium] coprostanoligenes group	unspecific_[Eubacterium] coprostanoligenes group	unspecific_[Eubacterium] coprostanoligenes group
0.92	Bacteria	Firmicutes	Clostridia	Oscillospirales	Oscillospiraceae	unspecific_Oscillospiraceae	unspecific_Oscillospiraceae
15.36	Bacteria	Firmicutes	Clostridia	Clostridiales	Clostridiaceae	Clostridium sensu stricto 1	unspecific_Clostridium sensu stricto 1
35.86	Bacteria	Firmicutes	Clostridia	Clostridia UCG-014	unspecific_Clostridia UCG-014	unspecific_Clostridia UCG-014	unspecific_Clostridia UCG-014
0.25	Bacteria	Firmicutes	Clostridia	Lachnospirales	Lachnospiraceae	Blautia	unspecific_Blautia
5.3	Bacteria	Cyanobacteria	Vampirivibrionia	Gastranaerophilales	unspecific_Gastranaerophilales	unspecific_Gastranaerophilales	unspecific_Gastranaerophilales
0.4	Bacteria	Firmicutes	Clostridia	Lachnospirales	Lachnospiraceae	unspecific_Lachnospiraceae	unspecific_Lachnospiraceae
12.26	Bacteria	Firmicutes	Clostridia	Oscillospirales	Ruminococcaceae	[Eubacterium] siraeum group	siraeum DSM 15702
0.01	Bacteria	Firmicutes	Clostridia	Clostridiales	Clostridiaceae	Clostridium sensu stricto 1	perfringens CPE str. F4969
106.1	Bacteria	Bacteroidetes	Bacteroidia	Bacteroidales	Rikenellaceae	Alistipes	putredinis DSM 17216
1.75	Bacteria	Firmicutes	Clostridia	Oscillospirales	Ruminococcaceae	Anaerotruncus	colihominis DSM 17241
6.18	Bacteria	Bacteroidetes	Bacteroidia	Bacteroidales	Bacteroidaceae	Bacteroides	coprocola DSM 17136
89.42	Bacteria	Firmicutes	Clostridia	Lachnospirales	Lachnospiraceae	[Ruminococcus] torques group	lactaris ATCC 29176
1.06	Bacteria	Firmicutes	Clostridia	Lachnospirales	Lachnospiraceae	Lachnoclostridium	bacterium 1.7.47FAA
5.41	Bacteria	Firmicutes	Negativicutes	Veillonellales-Selenomonadales	Selenomonadaceae	Mitsuokella	multacida DSM 20544
0.2	Bacteria	Actinobacteria	Actinobacteria	Bifidobacteriales	Bifidobacteriaceae	Bifidobacterium	gallicum DSM 20093 = LMG 11596
6.02	Bacteria	Firmicutes	Bacilli	Erysipelotrichales	Erysipelotrichaceae	Holdemanella	biformis DSM 3989
0.91	Bacteria	Bacteroidetes	Bacteroidia	Bacteroidales	Bacteroidaceae	Bacteroides	coprophilus DSM 18228 = JCM 13818
4	Bacteria	Firmicutes	Clostridia	Lachnospirales	Lachnospiraceae	Blautia	hydrogenotrophica DSM 10507
0.27	Bacteria	Fusobacteria	Fusobacteriia	Fusobacteriales	Fusobacteriaceae	Fusobacterium	mortiferum ATCC 9817
1.5	Bacteria	Firmicutes	Clostridia	Oscillospirales	[Clostridium] methylpentosum group	[Clostridium] methylpentosum DSM 5476	unspecific_[Clostridium] methylpentosum DSM 5476
0.37	Bacteria	Firmicutes	Clostridia	Peptostreptococcales-Tissierellales	Family XI	Finegoldia	magna ATCC 53516
0.15	Bacteria	Firmicutes	Clostridia	Lachnospirales	Lachnospiraceae	Lachnoclostridium	unspecific_Lachnoclostridium
0.25	Bacteria	Firmicutes	Clostridia	Oscillospirales	Oscillospiraceae	UCG-005	gut metagenome
0.56	Bacteria	Firmicutes	Clostridia	Lachnospirales	Lachnospiraceae	FD2005	gut metagenome
7904.11	Bacteria	Firmicutes	Negativicutes	Veillonellales-Selenomonadales	Selenomonadaceae	Megamonas	funiformis YIT 11815
0.67	Bacteria	Firmicutes	Clostridia	Lachnospirales	Lachnospiraceae	Dorea	unspecific_Dorea
0.2	Bacteria	Firmicutes	Clostridia	Christensenellales	Christensenellaceae	unspecific_Christensenellaceae	unspecific_Christensenellaceae
0.2	Bacteria	Firmicutes	Clostridia	Lachnospirales	Lachnospiraceae	unspecific_Lachnospiraceae	unspecific_Lachnospiraceae
2	Bacteria	Actinobacteria	Actinobacteria	Micrococcales	Microbacteriaceae	Agrococcus	unspecific_Agrococcus
1.58	Bacteria	Actinobacteria	Coriobacteriia	Coriobacteriales	Eggerthellaceae	Eggerthella	lenta
0.24	Bacteria	Firmicutes	Clostridia	Lachnospirales	Lachnospiraceae	Blautia	unspecific_Blautia
0.2	Bacteria	Firmicutes	Clostridia	Lachnospirales	Lachnospiraceae	[Ruminococcus] torques group	unspecific_[Ruminococcus] torques group
0.2	Bacteria	Firmicutes	Clostridia	Lachnospirales	Lachnospiraceae	Blautia	unspecific_Blautia
0.5	Bacteria	Firmicutes	Clostridia	Lachnospirales	Lachnospiraceae	unspecific_Lachnospiraceae	unspecific_Lachnospiraceae
0.5	Bacteria	Firmicutes	Clostridia	Lachnospirales	Lachnospiraceae	unspecific_Lachnospiraceae	unspecific_Lachnospiraceae
0.1	Bacteria	Firmicutes	Clostridia	Lachnospirales	Lachnospiraceae	Lachnospiraceae NK4A136 group	unspecific_Lachnospiraceae NK4A136 group
2.6	Bacteria	Firmicutes	Clostridia	Lachnospirales	Lachnospiraceae	unspecific_Lachnospiraceae	unspecific_Lachnospiraceae
1.5	Bacteria	Firmicutes	Clostridia	Lachnospirales	Lachnospiraceae	unspecific_Lachnospiraceae	unspecific_Lachnospiraceae
0.06	Bacteria	Firmicutes	Clostridia	Lachnospirales	Lachnospiraceae	[Ruminococcus] gnavus group	unspecific_[Ruminococcus] gnavus group
0.5	Bacteria	Firmicutes	Clostridia	Lachnospirales	Lachnospiraceae	unspecific_Lachnospiraceae	unspecific_Lachnospiraceae
0.09	Bacteria	Firmicutes	Clostridia	Lachnospirales	Lachnospiraceae	Agathobacter	unspecific_Agathobacter
0.42	Bacteria	Firmicutes	Clostridia	Lachnospirales	Lachnospiraceae	Agathobacter	unspecific_Agathobacter
0.12	Bacteria	Firmicutes	Clostridia	Lachnospirales	Lachnospiraceae	Roseburia	unspecific_Roseburia
0.43	Bacteria	Firmicutes	Clostridia	Lachnospirales	Lachnospiraceae	Roseburia	unspecific_Roseburia
0.33	Bacteria	Firmicutes	Clostridia	Lachnospirales	Lachnospiraceae	Roseburia	unspecific_Roseburia
0.33	Bacteria	Firmicutes	Clostridia	Lachnospirales	Lachnospiraceae	Roseburia	unspecific_Roseburia
17.3	Bacteria	Firmicutes	Clostridia	Lachnospirales	Lachnospiraceae	[Eubacterium] ruminantium group	unspecific_[Eubacterium] ruminantium group
0.64	Bacteria	Firmicutes	Clostridia	Lachnospirales	Lachnospiraceae	[Eubacterium] ruminantium group	unspecific_[Eubacterium] ruminantium group
0.14	Bacteria	Firmicutes	Clostridia	Lachnospirales	Lachnospiraceae	[Eubacterium] ruminantium group	unspecific_[Eubacterium] ruminantium group
0.1	Bacteria	Firmicutes	Clostridia	Lachnospirales	Lachnospiraceae	Coprococcus	unspecific_Coprococcus
0.05	Bacteria	Firmicutes	Clostridia	Lachnospirales	Lachnospiraceae	Lachnospiraceae UCG-001	unspecific_Lachnospiraceae UCG-001
1.17	Bacteria	Firmicutes	Clostridia	Lachnospirales	Lachnospiraceae	Lachnospiraceae UCG-001	unspecific_Lachnospiraceae UCG-001
1.78	Bacteria	Firmicutes	Clostridia	Lachnospirales	Lachnospiraceae	[Eubacterium] xylanophilum group	unspecific_[Eubacterium] xylanophilum group
5.83	Bacteria	Firmicutes	Clostridia	Peptostreptococcales-Tissierellales	Anaerovoracaceae	Family XIII UCG-001	unspecific_Family XIII UCG-001
0.33	Bacteria	Firmicutes	Clostridia	Oscillospirales	Ruminococcaceae	Paludicola	unspecific_Paludicola
0.05	Bacteria	Firmicutes	Clostridia	Oscillospirales	Ruminococcaceae	Ruminococcus	unspecific_Ruminococcus
1.23	Bacteria	Firmicutes	Clostridia	Oscillospirales	Ruminococcaceae	Ruminococcus	unspecific_Ruminococcus
3.33	Bacteria	Firmicutes	Clostridia	Oscillospirales	UCG-010	unspecific_UCG-010	unspecific_UCG-010
0.5	Bacteria	Firmicutes	Clostridia	Oscillospirales	Ruminococcaceae	Faecalibacterium	unspecific_Faecalibacterium
0.15	Bacteria	Bacteroidetes	Bacteroidia	Bacteroidales	Prevotellaceae	Alloprevotella	unspecific_Alloprevotella
0.33	Bacteria	Firmicutes	Clostridia	Oscillospirales	Ruminococcaceae	unspecific_Ruminococcaceae	unspecific_Ruminococcaceae
0.33	Bacteria	Firmicutes	Clostridia	Christensenellales	Christensenellaceae	Christensenellaceae R-7 group	unspecific_Christensenellaceae R-7 group
2	Bacteria	Patescibacteria	Saccharimonadia	Saccharimonadales	Saccharimonadaceae	Candidatus Saccharimonas	unspecific_Candidatus Saccharimonas
2	Bacteria	Patescibacteria	Saccharimonadia	Saccharimonadales	unspecific_Saccharimonadales	unspecific_Saccharimonadales	unspecific_Saccharimonadales
1	Bacteria	Firmicutes	Clostridia	Lachnospirales	Lachnospiraceae	Robinsoniella	peoriensis
265.6	Bacteria	Bacteroidetes	Bacteroidia	Bacteroidales	Bacteroidaceae	Bacteroides	unspecific_Bacteroides
0.61	Bacteria	Bacteroidetes	Bacteroidia	Bacteroidales	Tannerellaceae	Parabacteroides	unspecific_Parabacteroides
37.25	Bacteria	Firmicutes	Clostridia	Lachnospirales	Lachnospiraceae	unspecific_Lachnospiraceae	unspecific_Lachnospiraceae
0.33	Bacteria	Firmicutes	Negativicutes	Veillonellales-Selenomonadales	Veillonellaceae	Dialister	micraerophilus DSM 19965
0.08	Bacteria	Bacteroidetes	Bacteroidia	Bacteroidales	Tannerellaceae	Parabacteroides	unspecific_Parabacteroides
0.17	Bacteria	Bacteroidetes	Bacteroidia	Bacteroidales	Bacteroidaceae	Bacteroides	finegoldii CL09T03C10
0.03	Bacteria	Firmicutes	Clostridia	Lachnospirales	Lachnospiraceae	Herbinix	eubacterium clone BSV51
734.2	Bacteria	Firmicutes	Clostridia	Lachnospirales	Lachnospiraceae	Roseburia	bacterium L1-81
1.95	Bacteria	Firmicutes	Clostridia	Oscillospirales	Ruminococcaceae	Incertae Sedis	leptum
0.05	Bacteria	Firmicutes	Clostridia	Lachnospirales	Lachnospiraceae	[Ruminococcus] torques group	unspecific_[Ruminococcus] torques group
0.08	Bacteria	Firmicutes	Clostridia	Lachnospirales	Lachnospiraceae	Lachnospiraceae UCG-006	unspecific_Lachnospiraceae UCG-006
1.59	Bacteria	Proteobacteria	Gammaproteobacteria	Burkholderiales	Sutterellaceae	Parasutterella	unspecific_Parasutterella
20.75	Bacteria	Firmicutes	Clostridia	Lachnospirales	Lachnospiraceae	Blautia	unspecific_Blautia
993.5	Bacteria	Firmicutes	Clostridia	Lachnospirales	Lachnospiraceae	Fusicatenibacter	unspecific_Fusicatenibacter
0.5	Bacteria	Firmicutes	Clostridia	Lachnospirales	Lachnospiraceae	unspecific_Lachnospiraceae	unspecific_Lachnospiraceae
1.6	Bacteria	Bacteroidetes	Bacteroidia	Bacteroidales	Bacteroidaceae	Bacteroides	unspecific_Bacteroides
0.12	Bacteria	Actinobacteria	Coriobacteriia	Coriobacteriales	Eggerthellaceae	Slackia	faecicanis
0.5	Bacteria	Firmicutes	Clostridia	Monoglobales	Monoglobaceae	Monoglobus	unspecific_Monoglobus
103.79	Bacteria	Desulfobacterota	Desulfovibrionia	Desulfovibrionales	Desulfovibrionaceae	Bilophila	wadsworthia
1	Bacteria	Bacteroidetes	Bacteroidia	Bacteroidales	Prevotellaceae	Prevotella	bivia DSM 20514
67.8	Bacteria	Bacteroidetes	Bacteroidia	Bacteroidales	Prevotellaceae	Prevotella	unspecific_Prevotella
1.17	Bacteria	Firmicutes	Bacilli	RF39	unspecific_RF39	unspecific_RF39	unspecific_RF39
0.71	Bacteria	Firmicutes	Clostridia	Lachnospirales	Lachnospiraceae	Agathobacter	fibrisolvens
2	Bacteria	Firmicutes	Clostridia	Christensenellales	Christensenellaceae	unspecific_Christensenellaceae	unspecific_Christensenellaceae
0.15	Bacteria	Firmicutes	Bacilli	Erysipelotrichales	Erysipelotrichaceae	Turicibacter	unspecific_Turicibacter
0.15	Bacteria	Firmicutes	Bacilli	Erysipelotrichales	Erysipelotrichaceae	Turicibacter	unspecific_Turicibacter
0.15	Bacteria	Firmicutes	Bacilli	Erysipelotrichales	Erysipelotrichaceae	Turicibacter	unspecific_Turicibacter
2.79	Bacteria	Firmicutes	Clostridia	Lachnospirales	Lachnospiraceae	unspecific_Lachnospiraceae	unspecific_Lachnospiraceae
2.4	Bacteria	Firmicutes	Clostridia	Oscillospirales	[Eubacterium] coprostanoligenes group	unspecific_[Eubacterium] coprostanoligenes group	unspecific_[Eubacterium] coprostanoligenes group
2.46	Bacteria	Firmicutes	Negativicutes	Veillonellales-Selenomonadales	Veillonellaceae	Dialister	unspecific_Dialister
1.82	Bacteria	Bacteroidetes	Bacteroidia	Bacteroidales	Bacteroidaceae	Bacteroides	unspecific_Bacteroides
1.2	Bacteria	Firmicutes	Clostridia	Christensenellales	Christensenellaceae	unspecific_Christensenellaceae	unspecific_Christensenellaceae
2.17	Bacteria	Firmicutes	Clostridia	Lachnospirales	Lachnospiraceae	Lachnospiraceae NK4A136 group	unspecific_Lachnospiraceae NK4A136 group
0.5	Bacteria	Actinobacteria	Coriobacteriia	Coriobacteriales	Eggerthellaceae	unspecific_Eggerthellaceae	unspecific_Eggerthellaceae
0.17	Bacteria	Firmicutes	Clostridia	Lachnospirales	Lachnospiraceae	Blautia	unspecific_Blautia
21.22	Bacteria	Firmicutes	Clostridia	Lachnospirales	Lachnospiraceae	Blautia	unspecific_Blautia
45.35	Bacteria	Firmicutes	Clostridia	Oscillospirales	Ruminococcaceae	Ruminococcus	unspecific_Ruminococcus
0.5	Bacteria	Firmicutes	Clostridia	Clostridia UCG-014	unspecific_Clostridia UCG-014	unspecific_Clostridia UCG-014	unspecific_Clostridia UCG-014
3	Bacteria	Firmicutes	Bacilli	RF39	unspecific_RF39	unspecific_RF39	unspecific_RF39
1.05	Bacteria	Firmicutes	Clostridia	Oscillospirales	Ruminococcaceae	Ruminococcus	unspecific_Ruminococcus
0.17	Bacteria	Firmicutes	Clostridia	Christensenellales	Christensenellaceae	Christensenellaceae R-7 group	unspecific_Christensenellaceae R-7 group
1385.52	Bacteria	Actinobacteria	Actinobacteria	Bifidobacteriales	Bifidobacteriaceae	Bifidobacterium	unspecific_Bifidobacterium
2.47	Bacteria	Firmicutes	Clostridia	Clostridia UCG-014	unspecific_Clostridia UCG-014	unspecific_Clostridia UCG-014	unspecific_Clostridia UCG-014
9.85	Bacteria	Firmicutes	Clostridia	Monoglobales	Monoglobaceae	Monoglobus	unspecific_Monoglobus
4.67	Bacteria	Firmicutes	Clostridia	Oscillospirales	Ruminococcaceae	Incertae Sedis	unspecific_Incertae Sedis
0.25	Bacteria	Firmicutes	Clostridia	Oscillospirales	Oscillospiraceae	unspecific_Oscillospiraceae	unspecific_Oscillospiraceae
0.5	Bacteria	Actinobacteria	Coriobacteriia	Coriobacteriales	Coriobacteriales Incertae Sedis	unspecific_Coriobacteriales Incertae Sedis	unspecific_Coriobacteriales Incertae Sedis
0.33	Bacteria	Firmicutes	Clostridia	Lachnospirales	Defluviitaleaceae	Defluviitaleaceae UCG-011	unspecific_Defluviitaleaceae UCG-011
10.24	Bacteria	Firmicutes	Clostridia	Lachnospirales	Lachnospiraceae	[Ruminococcus] gauvreauii group	unspecific_[Ruminococcus] gauvreauii group
0.5	Bacteria	Firmicutes	Clostridia	Lachnospirales	Lachnospiraceae	unspecific_Lachnospiraceae	unspecific_Lachnospiraceae
1.5	Bacteria	Firmicutes	Bacilli	Erysipelotrichales	Erysipelotrichaceae	unspecific_Erysipelotrichaceae	unspecific_Erysipelotrichaceae
0.1	Bacteria	Actinobacteria	Coriobacteriia	Coriobacteriales	Eggerthellaceae	unspecific_Eggerthellaceae	unspecific_Eggerthellaceae
1	Bacteria	Firmicutes	Clostridia	Oscillospirales	Butyricicoccaceae	UCG-009	unspecific_UCG-009
0.15	Bacteria	Firmicutes	Negativicutes	Veillonellales-Selenomonadales	Veillonellaceae	Veillonella	unspecific_Veillonella
4.15	Bacteria	Firmicutes	Clostridia	Lachnospirales	Lachnospiraceae	unspecific_Lachnospiraceae	unspecific_Lachnospiraceae
0.15	Bacteria	Firmicutes	Bacilli	Erysipelotrichales	Erysipelotrichaceae	Turicibacter	unspecific_Turicibacter
0.1	Bacteria	Firmicutes	Clostridia	Clostridiales	Clostridiaceae	Clostridium sensu stricto 1	unspecific_Clostridium sensu stricto 1
0.33	Bacteria	Firmicutes	Clostridia	Oscillospirales	Ruminococcaceae	unspecific_Ruminococcaceae	unspecific_Ruminococcaceae
0.44	Bacteria	Firmicutes	Clostridia	Oscillospirales	Ruminococcaceae	Ruminococcus	unspecific_Ruminococcus
49.18	Bacteria	Firmicutes	Bacilli	Erysipelotrichales	Erysipelatoclostridiaceae	Asteroleplasma	unspecific_Asteroleplasma
1	Bacteria	Firmicutes	Clostridia	Christensenellales	Christensenellaceae	Christensenellaceae R-7 group	unspecific_Christensenellaceae R-7 group
0.68	Bacteria	Firmicutes	Clostridia	Oscillospirales	Oscillospiraceae	NK4A214 group	unspecific_NK4A214 group
1.33	Bacteria	Firmicutes	Clostridia	Oscillospirales	[Eubacterium] coprostanoligenes group	unspecific_[Eubacterium] coprostanoligenes group	unspecific_[Eubacterium] coprostanoligenes group
1.37	Bacteria	Firmicutes	Clostridia	Lachnospirales	Lachnospiraceae	unspecific_Lachnospiraceae	unspecific_Lachnospiraceae
0.1	Bacteria	Bacteroidetes	Bacteroidia	Bacteroidales	Prevotellaceae	Alloprevotella	unspecific_Alloprevotella
1.25	Bacteria	Fusobacteria	Fusobacteriia	Fusobacteriales	Fusobacteriaceae	Fusobacterium	unspecific_Fusobacterium
0.12	Bacteria	Fusobacteria	Fusobacteriia	Fusobacteriales	Fusobacteriaceae	Fusobacterium	unspecific_Fusobacterium
4.25	Bacteria	Bacteroidetes	Bacteroidia	Bacteroidales	Prevotellaceae	Alloprevotella	unspecific_Alloprevotella
0.25	Bacteria	Firmicutes	Negativicutes	Acidaminococcales	Acidaminococcaceae	Phascolarctobacterium	unspecific_Phascolarctobacterium
0.3	Bacteria	Bacteroidetes	Bacteroidia	Bacteroidales	Bacteroidaceae	Bacteroides	unspecific_Bacteroides
133.1	Bacteria	Actinobacteria	Actinobacteria	Bifidobacteriales	Bifidobacteriaceae	Bifidobacterium	dentium JCM 1195 = DSM 20436
0.14	Bacteria	Proteobacteria	Gammaproteobacteria	Burkholderiales	Sutterellaceae	unspecific_Sutterellaceae	unspecific_Sutterellaceae
6.94	Bacteria	Firmicutes	Clostridia	Lachnospirales	Lachnospiraceae	unspecific_Lachnospiraceae	unspecific_Lachnospiraceae
13.66	Bacteria	Proteobacteria	Gammaproteobacteria	Burkholderiales	Sutterellaceae	Sutterella	unspecific_Sutterella
57.35	Bacteria	Firmicutes	Negativicutes	Acidaminococcales	Acidaminococcaceae	Phascolarctobacterium	faecium
0.5	Bacteria	Firmicutes	Clostridia	Oscillospirales	Butyricicoccaceae	Butyricicoccus	pullicaecorum 1.2
39.3	Bacteria	Bacteroidetes	Bacteroidia	Bacteroidales	Rikenellaceae	Alistipes	onderdonkii WAL 8169 = DSM 19147
0.1	Bacteria	Firmicutes	Clostridia	Lachnospirales	Lachnospiraceae	unspecific_Lachnospiraceae	unspecific_Lachnospiraceae
3.16	Bacteria	Proteobacteria	Gammaproteobacteria	Enterobacterales	Enterobacteriaceae	Escherichia	coli KTE70
0.33	Bacteria	Firmicutes	Bacilli	Erysipelotrichales	Erysipelotrichaceae	Faecalicoccus	pleomorphus DSM 20574
0.55	Bacteria	Firmicutes	Clostridia	Lachnospirales	Lachnospiraceae	Eisenbergiella	unspecific_Eisenbergiella
2	Bacteria	Firmicutes	Negativicutes	Veillonellales-Selenomonadales	Selenomonadaceae	unspecific_Selenomonadaceae	unspecific_Selenomonadaceae
0.33	Bacteria	Lentisphaerae	[Lentisphaeria]	Victivallales	Victivallaceae	Victivallis	vadensis
0.75	Bacteria	Firmicutes	Clostridia	Lachnospirales	Lachnospiraceae	Tyzzerella	unspecific_Tyzzerella
0.48	Bacteria	Firmicutes	Clostridia	Lachnospirales	Lachnospiraceae	[Eubacterium] eligens group	unspecific_[Eubacterium] eligens group
0.67	Bacteria	Firmicutes	Clostridia	Lachnospirales	Lachnospiraceae	[Eubacterium] eligens group	unspecific_[Eubacterium] eligens group
0.1	Bacteria	Firmicutes	Clostridia	Lachnospirales	Lachnospiraceae	Lachnospiraceae UCG-001	unspecific_Lachnospiraceae UCG-001
0.2	Bacteria	Firmicutes	Clostridia	Oscillospirales	Ruminococcaceae	Ruminococcus	unspecific_Ruminococcus
1.08	Bacteria	Firmicutes	Clostridia	Lachnospirales	Lachnospiraceae	[Ruminococcus] gauvreauii group	unspecific_[Ruminococcus] gauvreauii group
1.16	Bacteria	Firmicutes	Clostridia	Lachnospirales	Lachnospiraceae	unspecific_Lachnospiraceae	unspecific_Lachnospiraceae
0.05	Bacteria	Firmicutes	Clostridia	Lachnospirales	Lachnospiraceae	Lachnospiraceae UCG-008	unspecific_Lachnospiraceae UCG-008
0.5	Bacteria	Firmicutes	Clostridia	Lachnospirales	Lachnospiraceae	Lachnospiraceae UCG-004	unspecific_Lachnospiraceae UCG-004
1.4	Bacteria	Bacteroidetes	Bacteroidia	Bacteroidales	Rikenellaceae	Alistipes	unspecific_Alistipes
2.8	Bacteria	Firmicutes	Bacilli	Erysipelotrichales	Erysipelotrichaceae	Catenisphaera	unspecific_Catenisphaera
0.46	Bacteria	Firmicutes	Clostridia	Lachnospirales	Lachnospiraceae	[Ruminococcus] torques group	unspecific_[Ruminococcus] torques group
0.2	Bacteria	Firmicutes	Clostridia	Christensenellales	Christensenellaceae	unspecific_Christensenellaceae	unspecific_Christensenellaceae
43.27	Bacteria	Actinobacteria	Actinobacteria	Bifidobacteriales	Bifidobacteriaceae	Bifidobacterium	unspecific_Bifidobacterium
1	Bacteria	Firmicutes	Clostridia	Clostridia UCG-014	unspecific_Clostridia UCG-014	unspecific_Clostridia UCG-014	unspecific_Clostridia UCG-014
0.08	Bacteria	Firmicutes	Clostridia	Clostridia UCG-014	unspecific_Clostridia UCG-014	unspecific_Clostridia UCG-014	unspecific_Clostridia UCG-014
0.04	Bacteria	Firmicutes	Clostridia	Clostridia UCG-014	unspecific_Clostridia UCG-014	unspecific_Clostridia UCG-014	unspecific_Clostridia UCG-014
0.5	Bacteria	Firmicutes	Clostridia	Lachnospirales	Lachnospiraceae	GCA-900066575	unspecific_GCA-900066575
0.12	Bacteria	Firmicutes	Clostridia	Lachnospirales	Lachnospiraceae	[Eubacterium] ventriosum group	unspecific_[Eubacterium] ventriosum group
0.8	Bacteria	Firmicutes	Clostridia	Oscillospirales	[Eubacterium] coprostanoligenes group	unspecific_[Eubacterium] coprostanoligenes group	unspecific_[Eubacterium] coprostanoligenes group
0.09	Bacteria	Firmicutes	Clostridia	Lachnospirales	Lachnospiraceae	Roseburia	unspecific_Roseburia
5.5	Bacteria	Firmicutes	Clostridia	Christensenellales	Christensenellaceae	Christensenellaceae R-7 group	unspecific_Christensenellaceae R-7 group
0.25	Bacteria	Proteobacteria	Alphaproteobacteria	Rhizobiales	unspecific_Rhizobiales	unspecific_Rhizobiales	unspecific_Rhizobiales
0.12	Bacteria	Bacteroidetes	Bacteroidia	Bacteroidales	Marinifilaceae	Butyricimonas	unspecific_Butyricimonas
0.5	Bacteria	Firmicutes	Clostridia	Peptococcales	Peptococcaceae	unspecific_Peptococcaceae	unspecific_Peptococcaceae
0.5	Bacteria	Firmicutes	Clostridia	Oscillospirales	Ruminococcaceae	unspecific_Ruminococcaceae	unspecific_Ruminococcaceae
27.43	Bacteria	Firmicutes	Clostridia	Lachnospirales	Lachnospiraceae	Roseburia	unspecific_Roseburia
1	Bacteria	Firmicutes	Clostridia	Lachnospirales	Lachnospiraceae	Lachnospiraceae UCG-003	unspecific_Lachnospiraceae UCG-003
0.16	Bacteria	Bacteroidetes	Bacteroidia	Bacteroidales	Bacteroidaceae	Bacteroides	unspecific_Bacteroides
0.06	Bacteria	Firmicutes	Bacilli	Lactobacillales	Streptococcaceae	Streptococcus	unspecific_Streptococcus
1.8	Bacteria	Firmicutes	Bacilli	Lactobacillales	Carnobacteriaceae	Granulicatella	unspecific_Granulicatella
2.1	Bacteria	Bacteroidetes	Bacteroidia	Bacteroidales	Prevotellaceae	Alloprevotella	unspecific_Alloprevotella
0.43	Bacteria	Firmicutes	Bacilli	Lactobacillales	Streptococcaceae	Streptococcus	unspecific_Streptococcus
0.18	Bacteria	Firmicutes	Clostridia	Lachnospirales	Lachnospiraceae	Lachnospiraceae UCG-008	unspecific_Lachnospiraceae UCG-008
0.4	Bacteria	Firmicutes	Clostridia	Lachnospirales	Lachnospiraceae	unspecific_Lachnospiraceae	unspecific_Lachnospiraceae
0.74	Bacteria	Bacteroidetes	Bacteroidia	Bacteroidales	Marinifilaceae	Butyricimonas	unspecific_Butyricimonas
1.23	Bacteria	Bacteroidetes	Bacteroidia	Bacteroidales	Marinifilaceae	Butyricimonas	unspecific_Butyricimonas
0.3	Bacteria	Firmicutes	Clostridia	Oscillospirales	[Eubacterium] coprostanoligenes group	unspecific_[Eubacterium] coprostanoligenes group	unspecific_[Eubacterium] coprostanoligenes group
0.07	Bacteria	Firmicutes	Clostridia	Christensenellales	Christensenellaceae	Christensenellaceae R-7 group	unspecific_Christensenellaceae R-7 group
1.34	Bacteria	Firmicutes	Negativicutes	Veillonellales-Selenomonadales	Selenomonadaceae	Mitsuokella	unspecific_Mitsuokella
3	Bacteria	Firmicutes	Clostridia	Clostridia UCG-014	unspecific_Clostridia UCG-014	unspecific_Clostridia UCG-014	unspecific_Clostridia UCG-014
0.5	Bacteria	Firmicutes	Clostridia	Lachnospirales	Lachnospiraceae	unspecific_Lachnospiraceae	unspecific_Lachnospiraceae
236	Bacteria	Bacteroidetes	Bacteroidia	Bacteroidales	Prevotellaceae	Prevotella	unspecific_Prevotella
248.23	Bacteria	Firmicutes	Clostridia	Lachnospirales	Lachnospiraceae	Lachnoclostridium	unspecific_Lachnoclostridium
5.31	Bacteria	Firmicutes	Clostridia	Lachnospirales	Lachnospiraceae	unspecific_Lachnospiraceae	unspecific_Lachnospiraceae
0.05	Bacteria	Firmicutes	Clostridia	Lachnospirales	Lachnospiraceae	Blautia	unspecific_Blautia
64.54	Bacteria	Firmicutes	Bacilli	Erysipelotrichales	Erysipelatoclostridiaceae	Erysipelotrichaceae UCG-003	unspecific_Erysipelotrichaceae UCG-003
3.6	Bacteria	Firmicutes	Clostridia	Oscillospirales	[Eubacterium] coprostanoligenes group	unspecific_[Eubacterium] coprostanoligenes group	unspecific_[Eubacterium] coprostanoligenes group
25.37	Bacteria	Firmicutes	Clostridia	Oscillospirales	Ruminococcaceae	Subdoligranulum	unspecific_Subdoligranulum
0.21	Bacteria	Firmicutes	Clostridia	Oscillospirales	Ruminococcaceae	Ruminococcus	unspecific_Ruminococcus
0.35	Bacteria	Firmicutes	Bacilli	Erysipelotrichales	Erysipelotrichaceae	Holdemanella	unspecific_Holdemanella
21.19	Bacteria	Bacteroidetes	Bacteroidia	Bacteroidales	Prevotellaceae	Prevotella	unspecific_Prevotella
697.48	Bacteria	Actinobacteria	Actinobacteria	Bifidobacteriales	Bifidobacteriaceae	Bifidobacterium	unspecific_Bifidobacterium
0.62	Bacteria	Firmicutes	Clostridia	Lachnospirales	Lachnospiraceae	unspecific_Lachnospiraceae	unspecific_Lachnospiraceae
2.3	Bacteria	Firmicutes	Clostridia	Oscillospirales	Oscillospiraceae	Oscillibacter	unspecific_Oscillibacter
1.75	Bacteria	Firmicutes	Clostridia	Lachnospirales	Lachnospiraceae	[Ruminococcus] torques group	unspecific_[Ruminococcus] torques group
1.23	Bacteria	Firmicutes	Clostridia	Lachnospirales	Lachnospiraceae	Lachnospiraceae NK4A136 group	unspecific_Lachnospiraceae NK4A136 group
1.8	Bacteria	Firmicutes	Clostridia	Lachnospirales	Lachnospiraceae	[Eubacterium] eligens group	unspecific_[Eubacterium] eligens group
1.06	Bacteria	Firmicutes	Clostridia	Lachnospirales	Lachnospiraceae	Moryella	unspecific_Moryella
1.51	Bacteria	Bacteroidetes	Bacteroidia	Bacteroidales	Bacteroidaceae	Bacteroides	unspecific_Bacteroides
2.43	Bacteria	Firmicutes	Clostridia	Oscillospirales	Ruminococcaceae	unspecific_Ruminococcaceae	unspecific_Ruminococcaceae
469.99	Bacteria	Firmicutes	Clostridia	Oscillospirales	Ruminococcaceae	Subdoligranulum	unspecific_Subdoligranulum
1.23	Bacteria	Bacteroidetes	Bacteroidia	Bacteroidales	Bacteroidaceae	Bacteroides	unspecific_Bacteroides
10.32	Bacteria	Firmicutes	Clostridia	Lachnospirales	Lachnospiraceae	Fusicatenibacter	unspecific_Fusicatenibacter
348.91	Bacteria	Firmicutes	Clostridia	Lachnospirales	Lachnospiraceae	Blautia	unspecific_Blautia
469.09	Bacteria	Firmicutes	Clostridia	Lachnospirales	Lachnospiraceae	Lachnospira	unspecific_Lachnospira
876.82	Bacteria	Firmicutes	Bacilli	Erysipelotrichales	Erysipelatoclostridiaceae	Erysipelotrichaceae UCG-003	unspecific_Erysipelotrichaceae UCG-003
258.98	Bacteria	Firmicutes	Clostridia	Lachnospirales	Lachnospiraceae	Roseburia	unspecific_Roseburia
289.77	Bacteria	Firmicutes	Clostridia	Lachnospirales	Lachnospiraceae	Lachnoclostridium	unspecific_Lachnoclostridium
1.76	Bacteria	Firmicutes	Clostridia	Lachnospirales	Lachnospiraceae	[Ruminococcus] torques group	unspecific_[Ruminococcus] torques group
0.42	Bacteria	Firmicutes	Clostridia	Lachnospirales	Lachnospiraceae	UC5-1-2E3	bacterium UC5.1-2E3
26.63	Bacteria	Firmicutes	Clostridia	Lachnospirales	Lachnospiraceae	Blautia	bacterium UC5.1-1D4
2.1	Bacteria	Firmicutes	Clostridia	Oscillospirales	Ruminococcaceae	DTU089	bacterium UC5.1-1E11
2.4	Bacteria	Bacteroidetes	Bacteroidia	Bacteroidales	Rikenellaceae	Alistipes	obesi
1	Bacteria	Firmicutes	Bacilli	Erysipelotrichales	Erysipelotrichaceae	Holdemania	massiliensis AP2
1	Bacteria	Cyanobacteria	Vampirivibrionia	Gastranaerophilales	unspecific_Gastranaerophilales	unspecific_Gastranaerophilales	unspecific_Gastranaerophilales
15	Bacteria	Firmicutes	Bacilli	Erysipelotrichales	Erysipelatoclostridiaceae	Firmicutes bacterium CAG:345	unspecific_Firmicutes bacterium CAG:345
0.18	Bacteria	Firmicutes	Clostridia	Oscillospirales	Ruminococcaceae	Faecalibacterium	trichiura (human whipworm)
2	Bacteria	Cyanobacteria	Vampirivibrionia	Gastranaerophilales	unspecific_Gastranaerophilales	unspecific_Gastranaerophilales	unspecific_Gastranaerophilales
231.22	Bacteria	Firmicutes	Clostridia	Lachnospirales	Lachnospiraceae	Lachnospira	unspecific_Lachnospira
0.9	Bacteria	Firmicutes	Clostridia	Oscillospirales	Oscillospiraceae	Colidextribacter	unspecific_Colidextribacter
12.92	Bacteria	Firmicutes	Clostridia	Oscillospirales	Oscillospiraceae	Oscillibacter	unspecific_Oscillibacter
7	Bacteria	Proteobacteria	Gammaproteobacteria	Burkholderiales	Sutterellaceae	Sutterella	unspecific_Sutterella
773.92	Bacteria	Firmicutes	Clostridia	Oscillospirales	[Eubacterium] coprostanoligenes group	unspecific_[Eubacterium] coprostanoligenes group	unspecific_[Eubacterium] coprostanoligenes group
69.65	Bacteria	Actinobacteria	Coriobacteriia	Coriobacteriales	Coriobacteriales Incertae Sedis	unspecific_Coriobacteriales Incertae Sedis	unspecific_Coriobacteriales Incertae Sedis
2.88	Bacteria	Firmicutes	Clostridia	Oscillospirales	Ruminococcaceae	[Eubacterium] siraeum group	unspecific_[Eubacterium] siraeum group
0.5	Bacteria	Firmicutes	Clostridia	Oscillospirales	UCG-010	unspecific_UCG-010	unspecific_UCG-010
984.13	Bacteria	Firmicutes	Negativicutes	Veillonellales-Selenomonadales	Veillonellaceae	Dialister	unspecific_Dialister
1	Bacteria	Bacteroidetes	Bacteroidia	Bacteroidales	Rikenellaceae	Alistipes	unspecific_Alistipes
7.43	Bacteria	Firmicutes	Clostridia	Lachnospirales	Lachnospiraceae	Roseburia	unspecific_Roseburia
1	Bacteria	Bacteroidetes	Bacteroidia	Flavobacteriales	Flavobacteriaceae	unspecific_Flavobacteriaceae	unspecific_Flavobacteriaceae
0.33	Bacteria	Firmicutes	Clostridia	Oscillospirales	UCG-010	unspecific_UCG-010	unspecific_UCG-010
1	Bacteria	Firmicutes	Clostridia	Clostridia vadinBB60 group	unspecific_Clostridia vadinBB60 group	unspecific_Clostridia vadinBB60 group	unspecific_Clostridia vadinBB60 group
0.67	Bacteria	Firmicutes	Negativicutes	Acidaminococcales	Acidaminococcaceae	Phascolarctobacterium	unspecific_Phascolarctobacterium
1.68	Bacteria	Firmicutes	Clostridia	Lachnospirales	Lachnospiraceae	Lachnospiraceae NK4A136 group	unspecific_Lachnospiraceae NK4A136 group
2	Bacteria	Firmicutes	Clostridia	Christensenellales	Christensenellaceae	Christensenellaceae R-7 group	unspecific_Christensenellaceae R-7 group
41.82	Bacteria	Firmicutes	Clostridia	Oscillospirales	Oscillospiraceae	UCG-002	unspecific_UCG-002
0.5	Bacteria	Firmicutes	Clostridia	Christensenellales	Christensenellaceae	Christensenellaceae R-7 group	unspecific_Christensenellaceae R-7 group
0.92	Bacteria	Firmicutes	Clostridia	Clostridia UCG-014	unspecific_Clostridia UCG-014	unspecific_Clostridia UCG-014	unspecific_Clostridia UCG-014
0.48	Bacteria	Bacteroidetes	Bacteroidia	Bacteroidales	Tannerellaceae	Parabacteroides	unspecific_Parabacteroides
3.19	Bacteria	Firmicutes	Clostridia	Oscillospirales	Ruminococcaceae	unspecific_Ruminococcaceae	unspecific_Ruminococcaceae
4.5	Bacteria	Proteobacteria	Alphaproteobacteria	Rhodospirillales	unspecific_Rhodospirillales	unspecific_Rhodospirillales	unspecific_Rhodospirillales
29	Bacteria	Proteobacteria	Alphaproteobacteria	Rhodospirillales	unspecific_Rhodospirillales	unspecific_Rhodospirillales	unspecific_Rhodospirillales
4	Bacteria	Firmicutes	Clostridia	Peptostreptococcales-Tissierellales	Anaerovoracaceae	Family XIII AD3011 group	unspecific_Family XIII AD3011 group
6.6	Bacteria	Firmicutes	Clostridia	Oscillospirales	Oscillospiraceae	UCG-005	unspecific_UCG-005
11	Bacteria	Firmicutes	Clostridia	Oscillospirales	Oscillospiraceae	UCG-005	unspecific_UCG-005
7	Bacteria	Firmicutes	Clostridia	Christensenellales	Christensenellaceae	Christensenellaceae R-7 group	unspecific_Christensenellaceae R-7 group
0.15	Bacteria	Bacteroidetes	Bacteroidia	Bacteroidales	Prevotellaceae	Alloprevotella	unspecific_Alloprevotella
11.67	Bacteria	Bacteroidetes	Bacteroidia	Bacteroidales	Rikenellaceae	Alistipes	unspecific_Alistipes
41.79	Bacteria	Firmicutes	Clostridia	Oscillospirales	Oscillospiraceae	UCG-003	unspecific_UCG-003
3	Bacteria	Firmicutes	Clostridia	Clostridia vadinBB60 group	unspecific_Clostridia vadinBB60 group	unspecific_Clostridia vadinBB60 group	unspecific_Clostridia vadinBB60 group
47.6	Bacteria	Firmicutes	Clostridia	Oscillospirales	Oscillospiraceae	UCG-002	unspecific_UCG-002
18.33	Bacteria	Proteobacteria	Alphaproteobacteria	Rhodospirillales	unspecific_Rhodospirillales	unspecific_Rhodospirillales	unspecific_Rhodospirillales
35.55	Bacteria	Firmicutes	Clostridia	Clostridia UCG-014	unspecific_Clostridia UCG-014	unspecific_Clostridia UCG-014	unspecific_Clostridia UCG-014
0.42	Bacteria	Bacteroidetes	Bacteroidia	Bacteroidales	Prevotellaceae	Prevotella	unspecific_Prevotella
22.83	Bacteria	Firmicutes	Clostridia	Clostridia vadinBB60 group	unspecific_Clostridia vadinBB60 group	unspecific_Clostridia vadinBB60 group	unspecific_Clostridia vadinBB60 group
13	Bacteria	Proteobacteria	Alphaproteobacteria	Rhodospirillales	unspecific_Rhodospirillales	unspecific_Rhodospirillales	unspecific_Rhodospirillales
0.78	Bacteria	Firmicutes	Bacilli	RF39	unspecific_RF39	unspecific_RF39	unspecific_RF39
37.32	Bacteria	Firmicutes	Clostridia	Oscillospirales	Ruminococcaceae	Ruminococcus	unspecific_Ruminococcus
1.07	Bacteria	Proteobacteria	Gammaproteobacteria	Burkholderiales	Sutterellaceae	Sutterella	unspecific_Sutterella
1.74	Bacteria	Firmicutes	Clostridia	Oscillospirales	Oscillospiraceae	UCG-002	unspecific_UCG-002
3	Bacteria	Bacteroidetes	Bacteroidia	Flavobacteriales	Flavobacteriaceae	unspecific_Flavobacteriaceae	unspecific_Flavobacteriaceae
4.35	Bacteria	Proteobacteria	Gammaproteobacteria	Burkholderiales	Sutterellaceae	Sutterella	unspecific_Sutterella
1	Bacteria	Firmicutes	Bacilli	Izemoplasmatales	unspecific_Izemoplasmatales	unspecific_Izemoplasmatales	unspecific_Izemoplasmatales
0.03	Bacteria	Firmicutes	Bacilli	Lactobacillales	Streptococcaceae	Streptococcus	pneumoniae
0.37	Archaea	Euryarchaeota	Methanobacteria	Methanobacteriales	Methanobacteriaceae	Methanosphaera	stadtmanae DSM 3091
99.08	Bacteria	Firmicutes	Clostridia	Lachnospirales	Lachnospiraceae	[Eubacterium] eligens group	eligens ATCC 27750
650.21	Bacteria	Firmicutes	Clostridia	Lachnospirales	Lachnospiraceae	Agathobacter	rectale ATCC 33656
43.91	Bacteria	Bacteroidetes	Bacteroidia	Bacteroidales	Marinifilaceae	Odoribacter	splanchnicus DSM 20712
1	Bacteria	Bacteroidetes	Bacteroidia	Bacteroidales	Prevotellaceae	Prevotella	denticola F0289
1	Bacteria	Bacteroidetes	Bacteroidia	Bacteroidales	Porphyromonadaceae	Porphyromonas	asaccharolytica DSM 20707
1244.42	Bacteria	Firmicutes	Clostridia	Lachnospirales	Lachnospiraceae	Roseburia	hominis A2-183
2.1	Bacteria	Firmicutes	Negativicutes	Acidaminococcales	Acidaminococcaceae	Acidaminococcus	intestini RyC-MR95
1.25	Bacteria	Actinobacteria	Actinobacteria	Bifidobacteriales	Bifidobacteriaceae	Bifidobacterium	thermophilum RBL67
0.05	Bacteria	Firmicutes	Bacilli	Lactobacillales	Streptococcaceae	Streptococcus	cristatus AS 1.3089
708.43	Bacteria	Actinobacteria	Actinobacteria	Bifidobacteriales	Bifidobacteriaceae	Bifidobacterium	breve NCFB 2258
7.97	Bacteria	Proteobacteria	Gammaproteobacteria	Enterobacterales	Enterobacteriaceae	Escherichia	coli Nissle 1917
2.97	Bacteria	Bacteroidetes	Bacteroidia	Bacteroidales	Bacteroidaceae	Bacteroides	dorei
66.68	Bacteria	Bacteroidetes	Bacteroidia	Bacteroidales	Bacteroidaceae	Bacteroides	dorei
0.24	Bacteria	Firmicutes	Clostridia	Peptostreptococcales-Tissierellales	Family XI	Parvimonas	micra
0.24	Bacteria	Firmicutes	Bacilli	Lactobacillales	Lactobacillaceae	Limosilactobacillus	mucosae LM1
87.98	Bacteria	Actinobacteria	Actinobacteria	Bifidobacteriales	Bifidobacteriaceae	Bifidobacterium	longum
1	Bacteria	Firmicutes	Clostridia	Peptostreptococcales-Tissierellales	Anaerovoracaceae	[Eubacterium] nodatum group	sulci ATCC 35585
343.59	Bacteria	Firmicutes	Clostridia	Lachnospirales	Lachnospiraceae	Anaerostipes	hadrus
0.27	Bacteria	Actinobacteria	Actinobacteria	Propionibacteriales	Propionibacteriaceae	Cutibacterium	acnes
40.32	Bacteria	Bacteroidetes	Bacteroidia	Bacteroidales	Bacteroidaceae	Bacteroides	ovatus
1.26	Bacteria	Bacteroidetes	Bacteroidia	Bacteroidales	Bacteroidaceae	Bacteroides	ovatus
8.73	Bacteria	Firmicutes	Bacilli	Erysipelotrichales	Erysipelotrichaceae	Turicibacter	unspecific_Turicibacter
1	Bacteria	Firmicutes	Clostridia	Peptostreptococcales-Tissierellales	Peptostreptococcaceae	Paeniclostridium	sordellii
0.08	Bacteria	Firmicutes	Negativicutes	Veillonellales-Selenomonadales	Selenomonadaceae	Selenomonas	unspecific_Selenomonas
0.18	Bacteria	Firmicutes	Negativicutes	Veillonellales-Selenomonadales	Selenomonadaceae	Selenomonas	unspecific_Selenomonas
204.91	Bacteria	Actinobacteria	Actinobacteria	Bifidobacteriales	Bifidobacteriaceae	Bifidobacterium	angulatum
0.89	Bacteria	Firmicutes	Clostridia	Peptostreptococcales-Tissierellales	Anaerovoracaceae	Mogibacterium	pumilum
1.34	Bacteria	Actinobacteria	Actinobacteria	Bifidobacteriales	Bifidobacteriaceae	Bifidobacterium	animalis
14.17	Bacteria	Cyanobacteria	Vampirivibrionia	Gastranaerophilales	Candidatus Melainabacteria bacterium MEL.A1	unspecific_Candidatus Melainabacteria bacterium MEL.A1	unspecific_Candidatus Melainabacteria bacterium MEL.A1
0.3	Bacteria	Actinobacteria	Actinobacteria	Bifidobacteriales	Bifidobacteriaceae	Bifidobacterium	unspecific_Bifidobacterium
1.88	Archaea	Euryarchaeota	Methanobacteria	Methanobacteriales	Methanobacteriaceae	Methanobrevibacter	smithii
2	Bacteria	Proteobacteria	Gammaproteobacteria	Burkholderiales	Oxalobacteraceae	Oxalobacter	formigenes OXCC13
5.22	Bacteria	Firmicutes	Negativicutes	Veillonellales-Selenomonadales	Veillonellaceae	Veillonella	atypica
1.43	Bacteria	Firmicutes	Clostridia	Monoglobales	Monoglobaceae	Monoglobus	pectinilyticus
28.45	Bacteria	Bacteroidetes	Bacteroidia	Bacteroidales	Bacteroidaceae	Bacteroides	caccae
3.46	Bacteria	Firmicutes	Clostridia	Lachnospirales	Lachnospiraceae	Lachnoclostridium	bolteae
1.9	Bacteria	Firmicutes	Bacilli	Erysipelotrichales	Erysipelotrichaceae	[Clostridium] innocuum group	innocuum
8.1	Bacteria	Actinobacteria	Actinobacteria	Bifidobacteriales	Bifidobacteriaceae	Bifidobacterium	bifidum
258.79	Bacteria	Actinobacteria	Actinobacteria	Bifidobacteriales	Bifidobacteriaceae	Bifidobacterium	breve
29.45	Bacteria	Verrucomicrobia	Verrucomicrobiae	Verrucomicrobiales	Akkermansiaceae	Akkermansia	muciniphila
0.16	Bacteria	Proteobacteria	Gammaproteobacteria	Enterobacterales	Enterobacteriaceae	Citrobacter	freundii
0.04	Bacteria	Proteobacteria	Gammaproteobacteria	Enterobacterales	Enterobacteriaceae	Enterobacter	unspecific_Enterobacter
2489.34	Bacteria	Firmicutes	Clostridia	Oscillospirales	Ruminococcaceae	Faecalibacterium	prausnitzii
2	Bacteria	Lentisphaerae	[Lentisphaeria]	Victivallales	Victivallaceae	Victivallis	bacterium CCUG 44730
18.06	Bacteria	Fusobacteria	Fusobacteriia	Fusobacteriales	Fusobacteriaceae	Fusobacterium	ulcerans
1	Bacteria	Fusobacteria	Fusobacteriia	Fusobacteriales	Fusobacteriaceae	Fusobacterium	gonidiaformans ATCC 25563
6074.99	Bacteria	Actinobacteria	Actinobacteria	Bifidobacteriales	Bifidobacteriaceae	Bifidobacterium	adolescentis
1	Bacteria	Firmicutes	Bacilli	Lactobacillales	Streptococcaceae	Streptococcus	sobrinus
93.24	Bacteria	Proteobacteria	Gammaproteobacteria	Enterobacterales	Enterobacteriaceae	Escherichia	coli
19.04	Bacteria	Firmicutes	Bacilli	Lactobacillales	Streptococcaceae	Streptococcus	unspecific_Streptococcus
0.84	Bacteria	Firmicutes	Bacilli	Lactobacillales	Streptococcaceae	Lactococcus	lactis
0.25	Bacteria	Firmicutes	Clostridia	Peptococcales	Peptococcaceae	unspecific_Peptococcaceae	unspecific_Peptococcaceae
0.2	Bacteria	Firmicutes	Clostridia	Peptostreptococcales-Tissierellales	Anaerovoracaceae	unspecific_Anaerovoracaceae	unspecific_Anaerovoracaceae
0.2	Bacteria	Firmicutes	Clostridia	Peptostreptococcales-Tissierellales	Anaerovoracaceae	unspecific_Anaerovoracaceae	unspecific_Anaerovoracaceae
0.33	Bacteria	Firmicutes	Clostridia	Clostridia vadinBB60 group	unspecific_Clostridia vadinBB60 group	unspecific_Clostridia vadinBB60 group	unspecific_Clostridia vadinBB60 group
0.33	Bacteria	Firmicutes	Clostridia	Christensenellales	Christensenellaceae	unspecific_Christensenellaceae	unspecific_Christensenellaceae
2	Bacteria	Firmicutes	Bacilli	Erysipelotrichales	Erysipelotrichaceae	Catenisphaera	trachomatis
173.91	Bacteria	Firmicutes	Clostridia	Lachnospirales	Lachnospiraceae	Agathobacter	ramulus
57.52	Bacteria	Firmicutes	Clostridia	Lachnospirales	Lachnospiraceae	Blautia	obeum
11.12	Bacteria	Firmicutes	Clostridia	Oscillospirales	Oscillospiraceae	Colidextribacter	hadrus
7.24	Bacteria	Firmicutes	Negativicutes	Veillonellales-Selenomonadales	Veillonellaceae	Dialister	xylanisolvens
1.88	Bacteria	Bacteroidetes	Bacteroidia	Bacteroidales	Tannerellaceae	Parabacteroides	distasonis
7	Bacteria	Bacteroidetes	Bacteroidia	Bacteroidales	Rikenellaceae	Alistipes	unspecific_Alistipes
0.05	Bacteria	Actinobacteria	Actinobacteria	Bifidobacteriales	Bifidobacteriaceae	Bifidobacterium	choerinum
0.1	Bacteria	Actinobacteria	Actinobacteria	Bifidobacteriales	Bifidobacteriaceae	Bifidobacterium	pullorum
5.6	Bacteria	Firmicutes	Clostridia	Oscillospirales	[Eubacterium] coprostanoligenes group	unspecific_[Eubacterium] coprostanoligenes group	unspecific_[Eubacterium] coprostanoligenes group
171.72	Bacteria	Firmicutes	Clostridia	Lachnospirales	Lachnospiraceae	Tyzzerella	unspecific_Tyzzerella
0.14	Bacteria	Firmicutes	Clostridia	Oscillospirales	[Clostridium] methylpentosum group	unspecific_[Clostridium] methylpentosum group	unspecific_[Clostridium] methylpentosum group
1	Bacteria	Firmicutes	Clostridia	Lachnospirales	Lachnospiraceae	unspecific_Lachnospiraceae	unspecific_Lachnospiraceae
0.4	Bacteria	Firmicutes	Clostridia	Lachnospirales	Lachnospiraceae	unspecific_Lachnospiraceae	unspecific_Lachnospiraceae
0.11	Bacteria	Firmicutes	Clostridia	Lachnospirales	Lachnospiraceae	unspecific_Lachnospiraceae	unspecific_Lachnospiraceae
0.33	Bacteria	Firmicutes	Clostridia	Lachnospirales	Lachnospiraceae	unspecific_Lachnospiraceae	unspecific_Lachnospiraceae
0.17	Bacteria	Firmicutes	Clostridia	Lachnospirales	Lachnospiraceae	Roseburia	unspecific_Roseburia
0.95	Bacteria	Firmicutes	Clostridia	Lachnospirales	Lachnospiraceae	unspecific_Lachnospiraceae	unspecific_Lachnospiraceae
4.23	Bacteria	Firmicutes	Clostridia	Lachnospirales	Lachnospiraceae	unspecific_Lachnospiraceae	unspecific_Lachnospiraceae
4.86	Bacteria	Firmicutes	Negativicutes	Veillonellales-Selenomonadales	Veillonellaceae	unspecific_Veillonellaceae	unspecific_Veillonellaceae
2.31	Bacteria	Firmicutes	Clostridia	Lachnospirales	Lachnospiraceae	GCA-900066575	unspecific_GCA-900066575
0.38	Bacteria	Firmicutes	Clostridia	Lachnospirales	Lachnospiraceae	Fusicatenibacter	unspecific_Fusicatenibacter
0.8	Bacteria	Firmicutes	Clostridia	Lachnospirales	Lachnospiraceae	[Ruminococcus] torques group	unspecific_[Ruminococcus] torques group
1.49	Bacteria	Firmicutes	Clostridia	Lachnospirales	Lachnospiraceae	[Ruminococcus] torques group	unspecific_[Ruminococcus] torques group
2	Bacteria	Firmicutes	Clostridia	Lachnospirales	Lachnospiraceae	Frisingicoccus	unspecific_Frisingicoccus
0.26	Bacteria	Firmicutes	Clostridia	Lachnospirales	Lachnospiraceae	Lachnospiraceae FCS020 group	unspecific_Lachnospiraceae FCS020 group
0.17	Bacteria	Firmicutes	Clostridia	Oscillospirales	Butyricicoccaceae	unspecific_Butyricicoccaceae	unspecific_Butyricicoccaceae
0.32	Bacteria	Bacteroidetes	Bacteroidia	Bacteroidales	Prevotellaceae	Alloprevotella	unspecific_Alloprevotella
0.5	Bacteria	Firmicutes	Clostridia	Oscillospirales	Oscillospiraceae	Oscillibacter	unspecific_Oscillibacter
1	Bacteria	Firmicutes	Clostridia	Lachnospirales	Lachnospiraceae	unspecific_Lachnospiraceae	unspecific_Lachnospiraceae
0.08	Bacteria	Firmicutes	Clostridia	Clostridiales	Clostridiaceae	Clostridium sensu stricto 1	unspecific_Clostridium sensu stricto 1
0.15	Bacteria	Firmicutes	Bacilli	Erysipelotrichales	Erysipelotrichaceae	Turicibacter	unspecific_Turicibacter
0.27	Bacteria	Proteobacteria	Gammaproteobacteria	Burkholderiales	Comamonadaceae	unspecific_Comamonadaceae	unspecific_Comamonadaceae
125.47	Bacteria	Firmicutes	Clostridia	Lachnospirales	Lachnospiraceae	Blautia	unspecific_Blautia
4.92	Bacteria	Firmicutes	Clostridia	Oscillospirales	[Eubacterium] coprostanoligenes group	unspecific_[Eubacterium] coprostanoligenes group	unspecific_[Eubacterium] coprostanoligenes group
3.68	Bacteria	Firmicutes	Clostridia	Christensenellales	Christensenellaceae	Christensenellaceae R-7 group	unspecific_Christensenellaceae R-7 group
3.81	Bacteria	Firmicutes	Clostridia	Oscillospirales	Oscillospiraceae	unspecific_Oscillospiraceae	unspecific_Oscillospiraceae
0.51	Bacteria	Firmicutes	Bacilli	Erysipelotrichales	Erysipelatoclostridiaceae	Catenibacterium	unspecific_Catenibacterium
0.29	Bacteria	Firmicutes	Clostridia	Monoglobales	Monoglobaceae	Monoglobus	unspecific_Monoglobus
3.43	Bacteria	Firmicutes	Clostridia	Lachnospirales	Lachnospiraceae	Blautia	unspecific_Blautia
0.05	Bacteria	Firmicutes	Bacilli	Lactobacillales	Streptococcaceae	Streptococcus	unspecific_Streptococcus
2.43	Bacteria	Firmicutes	Clostridia	Lachnospirales	Lachnospiraceae	[Eubacterium] hallii group	unspecific_[Eubacterium] hallii group
2.2	Bacteria	Firmicutes	Clostridia	Lachnospirales	Lachnospiraceae	unspecific_Lachnospiraceae	unspecific_Lachnospiraceae
0.35	Bacteria	Firmicutes	Clostridia	Lachnospirales	Lachnospiraceae	Lachnospiraceae UCG-004	unspecific_Lachnospiraceae UCG-004
0.25	Bacteria	Firmicutes	Clostridia	Oscillospirales	Oscillospiraceae	unspecific_Oscillospiraceae	unspecific_Oscillospiraceae
9.11	Bacteria	Firmicutes	Clostridia	Lachnospirales	Lachnospiraceae	[Eubacterium] ventriosum group	bacterium 2/9293-25
2.5	Bacteria	Firmicutes	Clostridia	Clostridia UCG-014	unspecific_Clostridia UCG-014	unspecific_Clostridia UCG-014	unspecific_Clostridia UCG-014
0.5	Bacteria	Firmicutes	Clostridia	Clostridia UCG-014	unspecific_Clostridia UCG-014	unspecific_Clostridia UCG-014	unspecific_Clostridia UCG-014
0.12	Bacteria	Firmicutes	Clostridia	Lachnospirales	Lachnospiraceae	[Eubacterium] ventriosum group	unspecific_[Eubacterium] ventriosum group
0.17	Bacteria	Firmicutes	Clostridia	Oscillospirales	Ruminococcaceae	Ruminococcus	unspecific_Ruminococcus
0.2	Bacteria	Firmicutes	Clostridia	Lachnospirales	Lachnospiraceae	[Eubacterium] ventriosum group	unspecific_[Eubacterium] ventriosum group
0.06	Bacteria	Proteobacteria	Alphaproteobacteria	Caulobacterales	Hyphomonadaceae	unspecific_Hyphomonadaceae	unspecific_Hyphomonadaceae
0.61	Bacteria	Proteobacteria	Alphaproteobacteria	Caulobacterales	Hyphomonadaceae	unspecific_Hyphomonadaceae	unspecific_Hyphomonadaceae
0.06	Bacteria	Proteobacteria	Alphaproteobacteria	Caulobacterales	Hyphomonadaceae	unspecific_Hyphomonadaceae	unspecific_Hyphomonadaceae
1.38	Bacteria	Firmicutes	Clostridia	Oscillospirales	Oscillospiraceae	UCG-003	unspecific_UCG-003
37.5	Bacteria	Firmicutes	unspecific_Firmicutes	unspecific_Firmicutes	unspecific_Firmicutes	unspecific_Firmicutes	unspecific_Firmicutes
0.27	Bacteria	Firmicutes	Clostridia	Clostridia UCG-014	unspecific_Clostridia UCG-014	unspecific_Clostridia UCG-014	unspecific_Clostridia UCG-014
0.5	Bacteria	Firmicutes	Clostridia	Oscillospirales	UCG-011	unspecific_UCG-011	unspecific_UCG-011
0.17	Bacteria	Firmicutes	Clostridia	Oscillospirales	Oscillospiraceae	Oscillibacter	unspecific_Oscillibacter
30.04	Bacteria	Bacteroidetes	Bacteroidia	Bacteroidales	Bacteroidaceae	Bacteroides	unspecific_Bacteroides
0.33	Bacteria	Firmicutes	Negativicutes	Veillonellales-Selenomonadales	Selenomonadaceae	Megamonas	unspecific_Megamonas
0.04	Bacteria	Bacteroidetes	Bacteroidia	Bacteroidales	Bacteroidaceae	Bacteroides	unspecific_Bacteroides
0.05	Bacteria	Bacteroidetes	Bacteroidia	Bacteroidales	Bacteroidaceae	Bacteroides	unspecific_Bacteroides
0.2	Bacteria	Bacteroidetes	Bacteroidia	Bacteroidales	Prevotellaceae	unspecific_Prevotellaceae	unspecific_Prevotellaceae
0.05	Bacteria	Bacteroidetes	Bacteroidia	Bacteroidales	Bacteroidaceae	Bacteroides	unspecific_Bacteroides
0.2	Bacteria	Bacteroidetes	Bacteroidia	Bacteroidales	Bacteroidaceae	Bacteroides	unspecific_Bacteroides
0.2	Bacteria	Bacteroidetes	Bacteroidia	Bacteroidales	Bacteroidaceae	Bacteroides	unspecific_Bacteroides
0.83	Bacteria	Bacteroidetes	Bacteroidia	Bacteroidales	Rikenellaceae	Alistipes	unspecific_Alistipes
0.5	Bacteria	Firmicutes	Clostridia	Lachnospirales	Lachnospiraceae	unspecific_Lachnospiraceae	unspecific_Lachnospiraceae
0.25	Bacteria	Firmicutes	Clostridia	Clostridia UCG-014	unspecific_Clostridia UCG-014	unspecific_Clostridia UCG-014	unspecific_Clostridia UCG-014
48.24	Bacteria	Bacteroidetes	Bacteroidia	Bacteroidales	Bacteroidaceae	Bacteroides	unspecific_Bacteroides
2	Bacteria	Firmicutes	Clostridia	Oscillospirales	Butyricicoccaceae	unspecific_Butyricicoccaceae	unspecific_Butyricicoccaceae
0.12	Bacteria	Firmicutes	Clostridia	Clostridia UCG-014	unspecific_Clostridia UCG-014	unspecific_Clostridia UCG-014	unspecific_Clostridia UCG-014
0.63	Bacteria	Bacteroidetes	Bacteroidia	Bacteroidales	Bacteroidaceae	Bacteroides	unspecific_Bacteroides
0.25	Bacteria	Firmicutes	Clostridia	Clostridia UCG-014	unspecific_Clostridia UCG-014	unspecific_Clostridia UCG-014	unspecific_Clostridia UCG-014
24.44	Bacteria	Bacteroidetes	Bacteroidia	Bacteroidales	Bacteroidaceae	Bacteroides	unspecific_Bacteroides
0.39	Bacteria	Firmicutes	Clostridia	Oscillospirales	Ruminococcaceae	unspecific_Ruminococcaceae	unspecific_Ruminococcaceae
0.5	Bacteria	Firmicutes	Clostridia	Clostridia vadinBB60 group	unspecific_Clostridia vadinBB60 group	unspecific_Clostridia vadinBB60 group	unspecific_Clostridia vadinBB60 group
0.2	Bacteria	Firmicutes	Clostridia	Lachnospirales	Lachnospiraceae	Roseburia	unspecific_Roseburia
0.11	Bacteria	Firmicutes	Clostridia	Lachnospirales	Lachnospiraceae	Roseburia	unspecific_Roseburia
0.05	Bacteria	Firmicutes	Clostridia	Lachnospirales	Lachnospiraceae	Lachnospiraceae XPB1014 group	unspecific_Lachnospiraceae XPB1014 group
0.33	Bacteria	Firmicutes	Clostridia	Lachnospirales	Lachnospiraceae	unspecific_Lachnospiraceae	unspecific_Lachnospiraceae
0.32	Bacteria	Firmicutes	Clostridia	Lachnospirales	Lachnospiraceae	unspecific_Lachnospiraceae	unspecific_Lachnospiraceae
0.09	Bacteria	Firmicutes	Clostridia	Lachnospirales	Lachnospiraceae	Dorea	unspecific_Dorea
0.05	Bacteria	Firmicutes	Clostridia	Oscillospirales	Ruminococcaceae	Faecalibacterium	unspecific_Faecalibacterium
0.33	Bacteria	Firmicutes	Clostridia	Oscillospirales	Ruminococcaceae	unspecific_Ruminococcaceae	unspecific_Ruminococcaceae
0.15	Bacteria	Firmicutes	Clostridia	Oscillospirales	Ruminococcaceae	Faecalibacterium	unspecific_Faecalibacterium
0.15	Bacteria	Firmicutes	Clostridia	Monoglobales	Monoglobaceae	Monoglobus	unspecific_Monoglobus
7.58	Bacteria	Firmicutes	Clostridia	Lachnospirales	Lachnospiraceae	Lachnospira	unspecific_Lachnospira
0.25	Bacteria	Firmicutes	Clostridia	Lachnospirales	Lachnospiraceae	Lachnospiraceae NK4B4 group	unspecific_Lachnospiraceae NK4B4 group
0.07	Bacteria	Firmicutes	Clostridia	Lachnospirales	Lachnospiraceae	[Eubacterium] xylanophilum group	unspecific_[Eubacterium] xylanophilum group
0.04	Bacteria	Firmicutes	Clostridia	Oscillospirales	Ruminococcaceae	Ruminococcus	unspecific_Ruminococcus
0.86	Bacteria	Firmicutes	Clostridia	Lachnospirales	Lachnospiraceae	[Eubacterium] xylanophilum group	unspecific_[Eubacterium] xylanophilum group
0.2	Bacteria	Bacteroidetes	Bacteroidia	Bacteroidales	Bacteroidaceae	Bacteroides	unspecific_Bacteroides
11.55	Bacteria	Bacteroidetes	Bacteroidia	Bacteroidales	Bacteroidaceae	Bacteroides	unspecific_Bacteroides
0.13	Bacteria	Actinobacteria	Coriobacteriia	Coriobacteriales	Eggerthellaceae	Eggerthella	unspecific_Eggerthella
1.98	Bacteria	Firmicutes	Clostridia	Oscillospirales	Ruminococcaceae	Faecalibacterium	unspecific_Faecalibacterium
0.96	Bacteria	Firmicutes	Clostridia	Oscillospirales	Ruminococcaceae	[Eubacterium] siraeum group	unspecific_[Eubacterium] siraeum group
1.05	Bacteria	Firmicutes	Clostridia	Lachnospirales	Lachnospiraceae	[Eubacterium] hallii group	unspecific_[Eubacterium] hallii group
9.74	Bacteria	Firmicutes	Clostridia	Oscillospirales	Oscillospiraceae	NK4A214 group	unspecific_NK4A214 group
6.04	Bacteria	Bacteroidetes	Bacteroidia	Bacteroidales	Bacteroidaceae	Bacteroides	unspecific_Bacteroides
0.07	Bacteria	Bacteroidetes	Bacteroidia	Bacteroidales	Muribaculaceae	unspecific_Muribaculaceae	unspecific_Muribaculaceae
1.29	Bacteria	Firmicutes	Clostridia	Oscillospirales	Ruminococcaceae	Faecalibacterium	unspecific_Faecalibacterium
0.06	Bacteria	Firmicutes	Clostridia	Oscillospirales	Ruminococcaceae	Ruminococcus	unspecific_Ruminococcus
0.05	Bacteria	Firmicutes	Clostridia	Oscillospirales	Ruminococcaceae	Subdoligranulum	unspecific_Subdoligranulum
0.03	Bacteria	Firmicutes	Clostridia	Oscillospirales	Ruminococcaceae	Faecalibacterium	unspecific_Faecalibacterium
2.65	Bacteria	Firmicutes	Clostridia	Oscillospirales	Butyricicoccaceae	Butyricicoccus	unspecific_Butyricicoccus
1	Bacteria	Firmicutes	Clostridia	Oscillospirales	Ruminococcaceae	Incertae Sedis	unspecific_Incertae Sedis
0.5	Bacteria	Firmicutes	Clostridia	Oscillospirales	Ruminococcaceae	Faecalibacterium	unspecific_Faecalibacterium
0.96	Bacteria	Firmicutes	Clostridia	Oscillospirales	Ruminococcaceae	[Eubacterium] siraeum group	unspecific_[Eubacterium] siraeum group
0.2	Bacteria	Firmicutes	Clostridia	Lachnospirales	Lachnospiraceae	Blautia	unspecific_Blautia
1.68	Bacteria	Firmicutes	Clostridia	Lachnospirales	Lachnospiraceae	Dorea	unspecific_Dorea
0.2	Bacteria	Firmicutes	Clostridia	Lachnospirales	Lachnospiraceae	Lachnospiraceae NC2004 group	unspecific_Lachnospiraceae NC2004 group
0.51	Bacteria	Firmicutes	Clostridia	Lachnospirales	Lachnospiraceae	Lachnospiraceae ND3007 group	unspecific_Lachnospiraceae ND3007 group
0.1	Bacteria	Firmicutes	Clostridia	Oscillospirales	Oscillospiraceae	UCG-002	unspecific_UCG-002
0.67	Bacteria	Firmicutes	Clostridia	Oscillospirales	Ruminococcaceae	unspecific_Ruminococcaceae	unspecific_Ruminococcaceae
1	Bacteria	Firmicutes	Clostridia	Lachnospirales	Lachnospiraceae	Lachnospiraceae NK4A136 group	unspecific_Lachnospiraceae NK4A136 group
0.82	Bacteria	Firmicutes	Clostridia	Christensenellales	Christensenellaceae	Christensenellaceae R-7 group	unspecific_Christensenellaceae R-7 group
0.83	Bacteria	Proteobacteria	Gammaproteobacteria	Burkholderiales	Sutterellaceae	Parasutterella	unspecific_Parasutterella
1.77	Bacteria	Firmicutes	Clostridia	Oscillospirales	Ruminococcaceae	Ruminococcus	unspecific_Ruminococcus
0.4	Bacteria	Firmicutes	Clostridia	Lachnospirales	Lachnospiraceae	Blautia	unspecific_Blautia
0.05	Bacteria	Firmicutes	Clostridia	Lachnospirales	Lachnospiraceae	Blautia	unspecific_Blautia
0.03	Bacteria	Bacteroidetes	Bacteroidia	Bacteroidales	Bacteroidaceae	Bacteroides	unspecific_Bacteroides
2.88	Bacteria	Firmicutes	Clostridia	Lachnospirales	Lachnospiraceae	Roseburia	unspecific_Roseburia
0.22	Bacteria	Firmicutes	Clostridia	Lachnospirales	Lachnospiraceae	Sellimonas	unspecific_Sellimonas
5.69	Bacteria	Firmicutes	Clostridia	Oscillospirales	Ruminococcaceae	Ruminococcus	unspecific_Ruminococcus
1.83	Bacteria	Firmicutes	Clostridia	Oscillospirales	Ruminococcaceae	Ruminococcus	unspecific_Ruminococcus
0.02	Bacteria	Firmicutes	Clostridia	Oscillospirales	Ruminococcaceae	Faecalibacterium	unspecific_Faecalibacterium
0.52	Bacteria	Bacteroidetes	Bacteroidia	Bacteroidales	Tannerellaceae	Parabacteroides	unspecific_Parabacteroides
1	Bacteria	Firmicutes	Clostridia	Christensenellales	Christensenellaceae	Christensenellaceae R-7 group	unspecific_Christensenellaceae R-7 group
3.68	Bacteria	Firmicutes	Clostridia	Christensenellales	Christensenellaceae	Christensenellaceae R-7 group	unspecific_Christensenellaceae R-7 group
0.06	Bacteria	Firmicutes	Clostridia	Oscillospirales	Oscillospiraceae	unspecific_Oscillospiraceae	unspecific_Oscillospiraceae
8.17	Bacteria	Verrucomicrobia	Verrucomicrobiae	Verrucomicrobiales	Akkermansiaceae	Akkermansia	unspecific_Akkermansia
1.47	Bacteria	Firmicutes	Clostridia	Peptostreptococcales-Tissierellales	Anaerovoracaceae	[Eubacterium] nodatum group	unspecific_[Eubacterium] nodatum group
2.72	Bacteria	Verrucomicrobia	Verrucomicrobiae	Verrucomicrobiales	Akkermansiaceae	Akkermansia	unspecific_Akkermansia
0.5	Bacteria	Bacteroidetes	Bacteroidia	Bacteroidales	Rikenellaceae	Alistipes	unspecific_Alistipes
0.3	Bacteria	Firmicutes	Clostridia	Oscillospirales	[Eubacterium] coprostanoligenes group	unspecific_[Eubacterium] coprostanoligenes group	unspecific_[Eubacterium] coprostanoligenes group
0.23	Bacteria	Firmicutes	Clostridia	Oscillospirales	Oscillospiraceae	NK4A214 group	unspecific_NK4A214 group
2	Bacteria	Firmicutes	Clostridia	Oscillospirales	Ruminococcaceae	Subdoligranulum	unspecific_Subdoligranulum
0.75	Bacteria	Firmicutes	Clostridia	Oscillospirales	Oscillospiraceae	UCG-002	unspecific_UCG-002
0.64	Bacteria	Firmicutes	Clostridia	Oscillospirales	UCG-011	unspecific_UCG-011	unspecific_UCG-011
1.9	Bacteria	Firmicutes	Clostridia	Oscillospirales	Oscillospiraceae	UCG-002	unspecific_UCG-002
0.8	Bacteria	Firmicutes	Clostridia	Oscillospirales	Ruminococcaceae	Incertae Sedis	unspecific_Incertae Sedis
0.96	Bacteria	Firmicutes	Clostridia	Oscillospirales	Ruminococcaceae	unspecific_Ruminococcaceae	unspecific_Ruminococcaceae
0.23	Bacteria	Firmicutes	Clostridia	Oscillospirales	Oscillospiraceae	NK4A214 group	unspecific_NK4A214 group
1.5	Bacteria	Firmicutes	Clostridia	Oscillospirales	Ruminococcaceae	Incertae Sedis	unspecific_Incertae Sedis
0.08	Bacteria	Firmicutes	Clostridia	Lachnospirales	Lachnospiraceae	Lachnospiraceae UCG-008	unspecific_Lachnospiraceae UCG-008
0.12	Bacteria	Firmicutes	Clostridia	Oscillospirales	[Eubacterium] coprostanoligenes group	unspecific_[Eubacterium] coprostanoligenes group	unspecific_[Eubacterium] coprostanoligenes group
0.88	Bacteria	Firmicutes	Clostridia	Oscillospirales	Ruminococcaceae	Ruminococcus	unspecific_Ruminococcus
0.5	Bacteria	Firmicutes	Clostridia	Oscillospirales	[Eubacterium] coprostanoligenes group	unspecific_[Eubacterium] coprostanoligenes group	unspecific_[Eubacterium] coprostanoligenes group
0.05	Bacteria	Firmicutes	Clostridia	Oscillospirales	Oscillospiraceae	UCG-002	unspecific_UCG-002
0.14	Bacteria	Firmicutes	Clostridia	Lachnospirales	Lachnospiraceae	Blautia	unspecific_Blautia
0.1	Bacteria	Firmicutes	Clostridia	Oscillospirales	Ruminococcaceae	Subdoligranulum	unspecific_Subdoligranulum
1	Bacteria	Firmicutes	Clostridia	Oscillospirales	Oscillospiraceae	unspecific_Oscillospiraceae	unspecific_Oscillospiraceae
0.37	Bacteria	Firmicutes	Clostridia	Lachnospirales	Lachnospiraceae	Marvinbryantia	unspecific_Marvinbryantia
7.17	Bacteria	Firmicutes	Clostridia	Lachnospirales	Lachnospiraceae	Lachnospiraceae NC2004 group	unspecific_Lachnospiraceae NC2004 group
0.58	Bacteria	Firmicutes	Clostridia	Oscillospirales	Ruminococcaceae	unspecific_Ruminococcaceae	unspecific_Ruminococcaceae
1	Bacteria	Firmicutes	Clostridia	Oscillospirales	Ruminococcaceae	Subdoligranulum	unspecific_Subdoligranulum
0.14	Bacteria	Firmicutes	Clostridia	Lachnospirales	Lachnospiraceae	[Ruminococcus] gnavus group	unspecific_[Ruminococcus] gnavus group
2.82	Bacteria	Bacteroidetes	Bacteroidia	Bacteroidales	Rikenellaceae	Alistipes	unspecific_Alistipes
3.06	Bacteria	Firmicutes	Clostridia	Oscillospirales	Ruminococcaceae	Subdoligranulum	unspecific_Subdoligranulum
7.56	Bacteria	Firmicutes	Clostridia	Oscillospirales	Ruminococcaceae	Subdoligranulum	unspecific_Subdoligranulum
168.7	Bacteria	Firmicutes	Clostridia	Oscillospirales	Ruminococcaceae	Ruminococcus	unspecific_Ruminococcus
15	Bacteria	Firmicutes	Clostridia	Lachnospirales	Lachnospiraceae	Lachnospiraceae NC2004 group	unspecific_Lachnospiraceae NC2004 group
0.42	Bacteria	Firmicutes	Clostridia	Oscillospirales	Ruminococcaceae	Incertae Sedis	unspecific_Incertae Sedis
18.33	Bacteria	Firmicutes	Clostridia	Oscillospirales	[Eubacterium] coprostanoligenes group	unspecific_[Eubacterium] coprostanoligenes group	unspecific_[Eubacterium] coprostanoligenes group
0.1	Bacteria	Firmicutes	Clostridia	Oscillospirales	Ruminococcaceae	Subdoligranulum	unspecific_Subdoligranulum
58.83	Bacteria	Firmicutes	Clostridia	Oscillospirales	Ruminococcaceae	Incertae Sedis	unspecific_Incertae Sedis
2.5	Bacteria	Firmicutes	Clostridia	Oscillospirales	[Eubacterium] coprostanoligenes group	unspecific_[Eubacterium] coprostanoligenes group	unspecific_[Eubacterium] coprostanoligenes group
373.74	Bacteria	Firmicutes	Clostridia	Oscillospirales	Ruminococcaceae	Ruminococcus	unspecific_Ruminococcus
0.05	Bacteria	Bacteroidetes	Bacteroidia	Bacteroidales	Bacteroidaceae	Bacteroides	unspecific_Bacteroides
0.2	Bacteria	Firmicutes	Clostridia	Lachnospirales	Lachnospiraceae	unspecific_Lachnospiraceae	unspecific_Lachnospiraceae
0.63	Bacteria	Firmicutes	Clostridia	Lachnospirales	Lachnospiraceae	Marvinbryantia	unspecific_Marvinbryantia
9.58	Bacteria	Firmicutes	Clostridia	Oscillospirales	Oscillospiraceae	NK4A214 group	unspecific_NK4A214 group
0.11	Bacteria	Firmicutes	Clostridia	Oscillospirales	Ruminococcaceae	Ruminococcus	unspecific_Ruminococcus
2.47	Bacteria	Firmicutes	Clostridia	Peptostreptococcales-Tissierellales	Anaerovoracaceae	Family XIII AD3011 group	unspecific_Family XIII AD3011 group
12.38	Bacteria	Bacteroidetes	Bacteroidia	Bacteroidales	Bacteroidaceae	Bacteroides	unspecific_Bacteroides
0.05	Bacteria	Firmicutes	Clostridia	Oscillospirales	Ruminococcaceae	Subdoligranulum	unspecific_Subdoligranulum
4.87	Bacteria	Firmicutes	Clostridia	Oscillospirales	Ruminococcaceae	Subdoligranulum	unspecific_Subdoligranulum
4.79	Bacteria	Firmicutes	Clostridia	Oscillospirales	Oscillospiraceae	NK4A214 group	unspecific_NK4A214 group
0.5	Bacteria	Firmicutes	Clostridia	Oscillospirales	Ruminococcaceae	Incertae Sedis	unspecific_Incertae Sedis
0.45	Bacteria	Firmicutes	Clostridia	Oscillospirales	[Eubacterium] coprostanoligenes group	unspecific_[Eubacterium] coprostanoligenes group	unspecific_[Eubacterium] coprostanoligenes group
0.25	Bacteria	Firmicutes	Clostridia	Lachnospirales	Lachnospiraceae	Lachnoclostridium	unspecific_Lachnoclostridium
0.36	Bacteria	Firmicutes	Clostridia	Oscillospirales	Ruminococcaceae	DTU089	unspecific_DTU089
45.1	Bacteria	Firmicutes	Clostridia	Oscillospirales	Ruminococcaceae	Ruminococcus	unspecific_Ruminococcus
0.45	Bacteria	Firmicutes	Clostridia	Oscillospirales	Oscillospiraceae	NK4A214 group	unspecific_NK4A214 group
0.05	Bacteria	Firmicutes	Clostridia	Oscillospirales	Ruminococcaceae	Subdoligranulum	unspecific_Subdoligranulum
73	Bacteria	Firmicutes	Clostridia	Oscillospirales	Ruminococcaceae	Faecalibacterium	unspecific_Faecalibacterium
0.05	Bacteria	Firmicutes	Bacilli	Erysipelotrichales	Erysipelatoclostridiaceae	Erysipelotrichaceae UCG-003	unspecific_Erysipelotrichaceae UCG-003
1.08	Bacteria	Bacteroidetes	Bacteroidia	Bacteroidales	Bacteroidaceae	Bacteroides	unspecific_Bacteroides
172.95	Bacteria	Firmicutes	Clostridia	Oscillospirales	Ruminococcaceae	Ruminococcus	unspecific_Ruminococcus
0.58	Bacteria	Firmicutes	Bacilli	Erysipelotrichales	Erysipelatoclostridiaceae	Erysipelatoclostridium	unspecific_Erysipelatoclostridium
4.73	Bacteria	Firmicutes	Clostridia	Oscillospirales	Ruminococcaceae	Subdoligranulum	unspecific_Subdoligranulum
0.05	Bacteria	Firmicutes	Clostridia	Oscillospirales	Oscillospiraceae	UCG-002	unspecific_UCG-002
0.05	Bacteria	Firmicutes	Bacilli	Erysipelotrichales	Erysipelatoclostridiaceae	Erysipelotrichaceae UCG-003	unspecific_Erysipelotrichaceae UCG-003
0.78	Bacteria	Firmicutes	Clostridia	Lachnospirales	Lachnospiraceae	Blautia	unspecific_Blautia
1.33	Bacteria	Firmicutes	Clostridia	Oscillospirales	Ruminococcaceae	Faecalibacterium	unspecific_Faecalibacterium
2.58	Bacteria	Firmicutes	Clostridia	Oscillospirales	Ruminococcaceae	Subdoligranulum	unspecific_Subdoligranulum
0.11	Bacteria	Firmicutes	Clostridia	Oscillospirales	Ruminococcaceae	Ruminococcus	unspecific_Ruminococcus
0.05	Bacteria	Firmicutes	Clostridia	Oscillospirales	Ruminococcaceae	Faecalibacterium	unspecific_Faecalibacterium
0.06	Bacteria	Firmicutes	Clostridia	Oscillospirales	Oscillospiraceae	unspecific_Oscillospiraceae	unspecific_Oscillospiraceae
0.5	Bacteria	Firmicutes	Clostridia	Lachnospirales	Lachnospiraceae	Blautia	unspecific_Blautia
1	Bacteria	Firmicutes	Clostridia	Oscillospirales	Ruminococcaceae	Incertae Sedis	unspecific_Incertae Sedis
5.35	Bacteria	Firmicutes	Clostridia	Lachnospirales	Lachnospiraceae	Blautia	unspecific_Blautia
173.4	Bacteria	Firmicutes	Clostridia	Oscillospirales	Ruminococcaceae	Ruminococcus	unspecific_Ruminococcus
0.05	Bacteria	Firmicutes	Clostridia	Oscillospirales	Ruminococcaceae	Subdoligranulum	unspecific_Subdoligranulum
0.16	Bacteria	Firmicutes	Clostridia	Oscillospirales	unspecific_Oscillospirales	unspecific_Oscillospirales	unspecific_Oscillospirales
0.06	Bacteria	Firmicutes	Clostridia	Oscillospirales	Ruminococcaceae	Ruminococcus	unspecific_Ruminococcus
0.33	Bacteria	Firmicutes	Clostridia	Lachnospirales	Lachnospiraceae	Lachnospiraceae UCG-008	unspecific_Lachnospiraceae UCG-008
0.96	Bacteria	Firmicutes	Clostridia	Oscillospirales	Ruminococcaceae	[Eubacterium] siraeum group	unspecific_[Eubacterium] siraeum group
3.13	Bacteria	Firmicutes	Clostridia	Oscillospirales	Ruminococcaceae	Faecalibacterium	unspecific_Faecalibacterium
0.02	Bacteria	Firmicutes	Clostridia	Oscillospirales	Ruminococcaceae	Subdoligranulum	unspecific_Subdoligranulum
0.17	Bacteria	Firmicutes	Clostridia	Oscillospirales	Ruminococcaceae	Negativibacillus	unspecific_Negativibacillus
366.71	Bacteria	Firmicutes	Clostridia	Oscillospirales	Ruminococcaceae	Ruminococcus	unspecific_Ruminococcus
4.87	Bacteria	Firmicutes	Clostridia	Oscillospirales	Ruminococcaceae	Subdoligranulum	unspecific_Subdoligranulum
1	Bacteria	Firmicutes	Clostridia	Oscillospirales	Ruminococcaceae	Subdoligranulum	unspecific_Subdoligranulum
4.58	Bacteria	Bacteroidetes	Bacteroidia	Bacteroidales	Bacteroidaceae	Bacteroides	unspecific_Bacteroides
1.96	Bacteria	Firmicutes	Clostridia	Oscillospirales	Ruminococcaceae	Faecalibacterium	unspecific_Faecalibacterium
0.05	Bacteria	Firmicutes	Clostridia	Oscillospirales	Ruminococcaceae	Subdoligranulum	unspecific_Subdoligranulum
0.23	Bacteria	Firmicutes	Clostridia	Oscillospirales	Ruminococcaceae	Incertae Sedis	unspecific_Incertae Sedis
6.72	Bacteria	Firmicutes	Clostridia	Oscillospirales	Ruminococcaceae	Subdoligranulum	unspecific_Subdoligranulum
3.16	Bacteria	Firmicutes	Clostridia	Oscillospirales	Ruminococcaceae	Ruminococcus	unspecific_Ruminococcus
4.79	Bacteria	Firmicutes	Clostridia	Oscillospirales	Oscillospiraceae	NK4A214 group	unspecific_NK4A214 group
68.1	Bacteria	Firmicutes	Clostridia	Oscillospirales	Ruminococcaceae	Subdoligranulum	unspecific_Subdoligranulum
0.88	Bacteria	Firmicutes	Clostridia	Oscillospirales	Ruminococcaceae	Ruminococcus	unspecific_Ruminococcus
0.5	Bacteria	Firmicutes	Clostridia	Oscillospirales	Ruminococcaceae	DTU089	unspecific_DTU089
360.76	Bacteria	Firmicutes	Clostridia	Oscillospirales	Ruminococcaceae	Ruminococcus	unspecific_Ruminococcus
2	Bacteria	Firmicutes	Clostridia	Oscillospirales	Ruminococcaceae	unspecific_Ruminococcaceae	unspecific_Ruminococcaceae
2.33	Bacteria	Firmicutes	Clostridia	Oscillospirales	[Eubacterium] coprostanoligenes group	unspecific_[Eubacterium] coprostanoligenes group	unspecific_[Eubacterium] coprostanoligenes group
4.73	Bacteria	Firmicutes	Clostridia	Lachnospirales	Lachnospiraceae	[Eubacterium] ruminantium group	unspecific_[Eubacterium] ruminantium group
0.65	Bacteria	Firmicutes	Clostridia	Oscillospirales	Ruminococcaceae	Ruminococcus	unspecific_Ruminococcus
0.19	Bacteria	Firmicutes	Clostridia	Oscillospirales	Ruminococcaceae	Faecalibacterium	unspecific_Faecalibacterium
5.5	Bacteria	Firmicutes	Clostridia	Lachnospirales	Lachnospiraceae	Lachnospiraceae NC2004 group	unspecific_Lachnospiraceae NC2004 group
2.22	Bacteria	Firmicutes	Clostridia	Oscillospirales	Ruminococcaceae	Subdoligranulum	unspecific_Subdoligranulum
0.5	Bacteria	Firmicutes	Clostridia	Oscillospirales	Ruminococcaceae	Subdoligranulum	unspecific_Subdoligranulum
7.53	Bacteria	Firmicutes	Clostridia	Lachnospirales	Lachnospiraceae	[Eubacterium] hallii group	unspecific_[Eubacterium] hallii group
0.38	Bacteria	Firmicutes	Clostridia	Lachnospirales	Lachnospiraceae	[Ruminococcus] torques group	unspecific_[Ruminococcus] torques group
6.08	Bacteria	Firmicutes	Clostridia	Lachnospirales	Lachnospiraceae	Agathobacter	unspecific_Agathobacter
0.05	Bacteria	Firmicutes	Clostridia	Oscillospirales	Ruminococcaceae	Subdoligranulum	unspecific_Subdoligranulum
16.6	Bacteria	Firmicutes	Clostridia	Lachnospirales	Lachnospiraceae	Roseburia	unspecific_Roseburia
17.65	Bacteria	Firmicutes	Clostridia	Lachnospirales	Lachnospiraceae	Blautia	unspecific_Blautia
1.28	Bacteria	Firmicutes	Clostridia	Lachnospirales	Lachnospiraceae	Lachnospiraceae UCG-008	unspecific_Lachnospiraceae UCG-008
0.31	Bacteria	Verrucomicrobia	Verrucomicrobiae	Verrucomicrobiales	Akkermansiaceae	Akkermansia	unspecific_Akkermansia
1.46	Bacteria	Firmicutes	Clostridia	Lachnospirales	Lachnospiraceae	Blautia	unspecific_Blautia
0.48	Bacteria	Firmicutes	Clostridia	Lachnospirales	Lachnospiraceae	Agathobacter	unspecific_Agathobacter
0.12	Bacteria	Firmicutes	Clostridia	Lachnospirales	Lachnospiraceae	Blautia	unspecific_Blautia
3.23	Bacteria	Firmicutes	Clostridia	Lachnospirales	Lachnospiraceae	Blautia	unspecific_Blautia
105.9	Bacteria	Firmicutes	Clostridia	Oscillospirales	Ruminococcaceae	Faecalibacterium	unspecific_Faecalibacterium
0.73	Bacteria	Firmicutes	Clostridia	Lachnospirales	Lachnospiraceae	Lachnospiraceae NC2004 group	unspecific_Lachnospiraceae NC2004 group
8.32	Bacteria	Firmicutes	Clostridia	Oscillospirales	Ruminococcaceae	Subdoligranulum	unspecific_Subdoligranulum
0.71	Bacteria	Firmicutes	Clostridia	Lachnospirales	Lachnospiraceae	Lachnospiraceae UCG-008	unspecific_Lachnospiraceae UCG-008
0.17	Bacteria	Firmicutes	Clostridia	Oscillospirales	Ruminococcaceae	Negativibacillus	unspecific_Negativibacillus
24.33	Bacteria	Firmicutes	Clostridia	Oscillospirales	Ruminococcaceae	Ruminococcus	unspecific_Ruminococcus
0.22	Bacteria	Firmicutes	Clostridia	Oscillospirales	Ruminococcaceae	Subdoligranulum	unspecific_Subdoligranulum
0.05	Bacteria	Verrucomicrobia	Verrucomicrobiae	Verrucomicrobiales	Akkermansiaceae	Akkermansia	unspecific_Akkermansia
0.33	Bacteria	Firmicutes	Clostridia	Lachnospirales	Lachnospiraceae	Roseburia	unspecific_Roseburia
13.59	Bacteria	Firmicutes	Clostridia	Lachnospirales	Lachnospiraceae	Lachnospiraceae UCG-001	unspecific_Lachnospiraceae UCG-001
2.24	Bacteria	Firmicutes	Clostridia	Lachnospirales	Lachnospiraceae	[Eubacterium] ruminantium group	unspecific_[Eubacterium] ruminantium group
1	Bacteria	Firmicutes	Clostridia	Oscillospirales	Ruminococcaceae	Subdoligranulum	unspecific_Subdoligranulum
4.92	Bacteria	Firmicutes	Clostridia	Lachnospirales	Lachnospiraceae	[Eubacterium] hallii group	unspecific_[Eubacterium] hallii group
3.92	Bacteria	Firmicutes	Clostridia	Lachnospirales	Lachnospiraceae	Lachnospiraceae UCG-008	unspecific_Lachnospiraceae UCG-008
7.99	Bacteria	Firmicutes	Clostridia	Lachnospirales	Lachnospiraceae	Lachnospiraceae UCG-008	unspecific_Lachnospiraceae UCG-008
1.89	Bacteria	Firmicutes	Clostridia	Lachnospirales	Lachnospiraceae	Blautia	unspecific_Blautia
0.33	Bacteria	Firmicutes	Clostridia	Oscillospirales	Ruminococcaceae	Subdoligranulum	unspecific_Subdoligranulum
0.15	Bacteria	Bacteroidetes	Bacteroidia	Bacteroidales	Bacteroidaceae	Bacteroides	unspecific_Bacteroides
0.59	Bacteria	Firmicutes	Clostridia	Lachnospirales	Lachnospiraceae	unspecific_Lachnospiraceae	unspecific_Lachnospiraceae
0.26	Bacteria	Firmicutes	Clostridia	Lachnospirales	Lachnospiraceae	Lachnospiraceae UCG-008	unspecific_Lachnospiraceae UCG-008
15.06	Bacteria	Firmicutes	Clostridia	Lachnospirales	Lachnospiraceae	Agathobacter	unspecific_Agathobacter
3.5	Bacteria	Firmicutes	Clostridia	Lachnospirales	Lachnospiraceae	Roseburia	unspecific_Roseburia
1	Bacteria	Firmicutes	Clostridia	Oscillospirales	Ruminococcaceae	Ruminococcus	unspecific_Ruminococcus
0.67	Bacteria	Firmicutes	Clostridia	Lachnospirales	Lachnospiraceae	Blautia	unspecific_Blautia
6.41	Bacteria	Firmicutes	Clostridia	Lachnospirales	Lachnospiraceae	Anaerostipes	unspecific_Anaerostipes
4.33	Bacteria	Firmicutes	Clostridia	Lachnospirales	Lachnospiraceae	Blautia	unspecific_Blautia
2.5	Bacteria	Firmicutes	Clostridia	Lachnospirales	Lachnospiraceae	[Eubacterium] hallii group	unspecific_[Eubacterium] hallii group
11	Bacteria	Firmicutes	Clostridia	Oscillospirales	Ruminococcaceae	Subdoligranulum	unspecific_Subdoligranulum
1.4	Bacteria	Firmicutes	Clostridia	Lachnospirales	Lachnospiraceae	[Eubacterium] hallii group	unspecific_[Eubacterium] hallii group
3.14	Bacteria	Firmicutes	Clostridia	Oscillospirales	Ruminococcaceae	Incertae Sedis	unspecific_Incertae Sedis
1.83	Bacteria	Firmicutes	Clostridia	Lachnospirales	Lachnospiraceae	Blautia	unspecific_Blautia
8.92	Bacteria	Firmicutes	Clostridia	Lachnospirales	Lachnospiraceae	Blautia	unspecific_Blautia
0.1	Bacteria	Firmicutes	Clostridia	Lachnospirales	Lachnospiraceae	Anaerostipes	unspecific_Anaerostipes
1.5	Bacteria	Firmicutes	Clostridia	Oscillospirales	Ruminococcaceae	Ruminococcus	unspecific_Ruminococcus
9.58	Bacteria	Firmicutes	Clostridia	Oscillospirales	Oscillospiraceae	NK4A214 group	unspecific_NK4A214 group
35.39	Bacteria	Firmicutes	Clostridia	Lachnospirales	Lachnospiraceae	Blautia	unspecific_Blautia
0.09	Bacteria	Firmicutes	Clostridia	Lachnospirales	Lachnospiraceae	Lachnospiraceae UCG-004	unspecific_Lachnospiraceae UCG-004
3.78	Bacteria	Firmicutes	Clostridia	Oscillospirales	Ruminococcaceae	Subdoligranulum	unspecific_Subdoligranulum
9.12	Bacteria	Firmicutes	Clostridia	Lachnospirales	Lachnospiraceae	Agathobacter	unspecific_Agathobacter
0.1	Bacteria	Firmicutes	Clostridia	Lachnospirales	Lachnospiraceae	Anaerostipes	unspecific_Anaerostipes
0.5	Bacteria	Firmicutes	Clostridia	Oscillospirales	Oscillospiraceae	UCG-002	unspecific_UCG-002
0.2	Bacteria	Firmicutes	Clostridia	Lachnospirales	Lachnospiraceae	Lachnospiraceae UCG-001	unspecific_Lachnospiraceae UCG-001
0.36	Bacteria	Firmicutes	Clostridia	Lachnospirales	Lachnospiraceae	Blautia	unspecific_Blautia
5	Bacteria	Firmicutes	Clostridia	Oscillospirales	Ruminococcaceae	Faecalibacterium	unspecific_Faecalibacterium
0.2	Bacteria	Firmicutes	Clostridia	Lachnospirales	Lachnospiraceae	Lachnospiraceae UCG-001	unspecific_Lachnospiraceae UCG-001
0.05	Bacteria	Verrucomicrobia	Verrucomicrobiae	Verrucomicrobiales	Akkermansiaceae	Akkermansia	unspecific_Akkermansia
9.51	Bacteria	Firmicutes	Clostridia	Lachnospirales	Lachnospiraceae	Roseburia	unspecific_Roseburia
0.47	Bacteria	Firmicutes	Clostridia	Lachnospirales	Lachnospiraceae	Blautia	unspecific_Blautia
1.97	Bacteria	Actinobacteria	Coriobacteriia	Coriobacteriales	Eggerthellaceae	Adlercreutzia	unspecific_Adlercreutzia
0.37	Bacteria	Firmicutes	Clostridia	Lachnospirales	Lachnospiraceae	Blautia	unspecific_Blautia
0.21	Bacteria	Firmicutes	Clostridia	Lachnospirales	Lachnospiraceae	unspecific_Lachnospiraceae	unspecific_Lachnospiraceae
3.39	Bacteria	Firmicutes	Clostridia	Lachnospirales	Lachnospiraceae	Roseburia	unspecific_Roseburia
7.81	Bacteria	Firmicutes	Clostridia	Lachnospirales	Lachnospiraceae	Roseburia	unspecific_Roseburia
2.4	Bacteria	Firmicutes	Clostridia	Lachnospirales	Lachnospiraceae	Roseburia	unspecific_Roseburia
2.88	Bacteria	Bacteroidetes	Bacteroidia	Bacteroidales	Tannerellaceae	Parabacteroides	unspecific_Parabacteroides
0.4	Bacteria	Firmicutes	Clostridia	Lachnospirales	Lachnospiraceae	Frisingicoccus	unspecific_Frisingicoccus
0.1	Bacteria	Firmicutes	Clostridia	Lachnospirales	Lachnospiraceae	Roseburia	unspecific_Roseburia
0.15	Bacteria	Firmicutes	Clostridia	Lachnospirales	Lachnospiraceae	Agathobacter	unspecific_Agathobacter
6.4	Bacteria	Firmicutes	Clostridia	Lachnospirales	Lachnospiraceae	Roseburia	unspecific_Roseburia
49.83	Bacteria	Firmicutes	Clostridia	Oscillospirales	Ruminococcaceae	Faecalibacterium	unspecific_Faecalibacterium
0.17	Bacteria	Firmicutes	Clostridia	Oscillospirales	Ruminococcaceae	Subdoligranulum	unspecific_Subdoligranulum
2.17	Bacteria	Firmicutes	Clostridia	Lachnospirales	Lachnospiraceae	Blautia	unspecific_Blautia
0.36	Bacteria	Firmicutes	Clostridia	Lachnospirales	Lachnospiraceae	Blautia	unspecific_Blautia
0.22	Bacteria	Firmicutes	Clostridia	Lachnospirales	Lachnospiraceae	Lachnospiraceae UCG-008	unspecific_Lachnospiraceae UCG-008
0.28	Bacteria	Firmicutes	Clostridia	Oscillospirales	Ruminococcaceae	Faecalibacterium	unspecific_Faecalibacterium
0.45	Bacteria	Firmicutes	Clostridia	Oscillospirales	Ruminococcaceae	Faecalibacterium	unspecific_Faecalibacterium
0.05	Bacteria	Firmicutes	Clostridia	Lachnospirales	Lachnospiraceae	Lachnospiraceae NC2004 group	unspecific_Lachnospiraceae NC2004 group
1.18	Bacteria	Firmicutes	Clostridia	Lachnospirales	Lachnospiraceae	Blautia	unspecific_Blautia
2.52	Bacteria	Firmicutes	Clostridia	Lachnospirales	Lachnospiraceae	Blautia	unspecific_Blautia
44.89	Bacteria	Firmicutes	Clostridia	Lachnospirales	Lachnospiraceae	Lachnospiraceae ND3007 group	unspecific_Lachnospiraceae ND3007 group
1.1	Bacteria	Firmicutes	Clostridia	Lachnospirales	Lachnospiraceae	unspecific_Lachnospiraceae	unspecific_Lachnospiraceae
0.05	Bacteria	Firmicutes	Clostridia	Lachnospirales	Lachnospiraceae	Agathobacter	unspecific_Agathobacter
6.06	Bacteria	Firmicutes	Clostridia	Lachnospirales	Lachnospiraceae	Anaerostipes	unspecific_Anaerostipes
0.1	Bacteria	Firmicutes	Clostridia	Lachnospirales	Lachnospiraceae	Lachnoclostridium	unspecific_Lachnoclostridium
3.8	Bacteria	Firmicutes	Clostridia	Oscillospirales	Ruminococcaceae	Incertae Sedis	unspecific_Incertae Sedis
40.91	Bacteria	Firmicutes	Clostridia	Lachnospirales	Lachnospiraceae	[Eubacterium] ventriosum group	unspecific_[Eubacterium] ventriosum group
0.09	Bacteria	Firmicutes	Clostridia	Lachnospirales	Lachnospiraceae	[Eubacterium] ventriosum group	unspecific_[Eubacterium] ventriosum group
0.71	Bacteria	Firmicutes	Clostridia	Oscillospirales	Ruminococcaceae	Ruminococcus	unspecific_Ruminococcus
1.4	Bacteria	Firmicutes	Clostridia	Lachnospirales	Lachnospiraceae	[Eubacterium] hallii group	unspecific_[Eubacterium] hallii group
6.4	Bacteria	Firmicutes	Clostridia	Oscillospirales	Ruminococcaceae	Subdoligranulum	unspecific_Subdoligranulum
1.8	Bacteria	Firmicutes	Clostridia	Oscillospirales	Ruminococcaceae	Subdoligranulum	unspecific_Subdoligranulum
3.2	Bacteria	Firmicutes	Clostridia	Lachnospirales	Lachnospiraceae	Fusicatenibacter	unspecific_Fusicatenibacter
4.09	Bacteria	Firmicutes	Clostridia	Lachnospirales	Lachnospiraceae	[Eubacterium] ruminantium group	unspecific_[Eubacterium] ruminantium group
0.5	Bacteria	Firmicutes	Clostridia	Oscillospirales	[Eubacterium] coprostanoligenes group	unspecific_[Eubacterium] coprostanoligenes group	unspecific_[Eubacterium] coprostanoligenes group
6.87	Bacteria	Firmicutes	Clostridia	Lachnospirales	Lachnospiraceae	unspecific_Lachnospiraceae	unspecific_Lachnospiraceae
0.3	Bacteria	Firmicutes	Clostridia	Oscillospirales	Ruminococcaceae	Ruminococcus	unspecific_Ruminococcus
1	Bacteria	Firmicutes	Clostridia	Lachnospirales	Lachnospiraceae	[Eubacterium] hallii group	unspecific_[Eubacterium] hallii group
0.12	Bacteria	Firmicutes	Clostridia	Lachnospirales	Lachnospiraceae	Blautia	unspecific_Blautia
1.58	Bacteria	Bacteroidetes	Bacteroidia	Bacteroidales	Rikenellaceae	Alistipes	unspecific_Alistipes
3.48	Bacteria	Firmicutes	Clostridia	Lachnospirales	Lachnospiraceae	Blautia	unspecific_Blautia
13.5	Bacteria	Firmicutes	Clostridia	Oscillospirales	Ruminococcaceae	Subdoligranulum	unspecific_Subdoligranulum
3.11	Bacteria	Firmicutes	Clostridia	Lachnospirales	Lachnospiraceae	Lachnospiraceae UCG-008	unspecific_Lachnospiraceae UCG-008
5	Bacteria	Firmicutes	Clostridia	Lachnospirales	Lachnospiraceae	Lachnospiraceae UCG-008	unspecific_Lachnospiraceae UCG-008
1	Bacteria	Bacteroidetes	Bacteroidia	Bacteroidales	Prevotellaceae	Prevotella	unspecific_Prevotella
15.45	Bacteria	Firmicutes	Clostridia	Lachnospirales	Lachnospiraceae	Anaerostipes	unspecific_Anaerostipes
0.1	Bacteria	Firmicutes	Bacilli	Erysipelotrichales	Erysipelotrichaceae	Faecalitalea	unspecific_Faecalitalea
0.15	Bacteria	Firmicutes	Clostridia	Lachnospirales	Lachnospiraceae	unspecific_Lachnospiraceae	unspecific_Lachnospiraceae
5.59	Bacteria	Firmicutes	Clostridia	Lachnospirales	Lachnospiraceae	Anaerostipes	unspecific_Anaerostipes
9.99	Bacteria	Firmicutes	Clostridia	Lachnospirales	Lachnospiraceae	Lachnospiraceae UCG-004	unspecific_Lachnospiraceae UCG-004
0.38	Bacteria	Firmicutes	Clostridia	Lachnospirales	Lachnospiraceae	Roseburia	unspecific_Roseburia
3.49	Bacteria	Actinobacteria	Coriobacteriia	Coriobacteriales	Coriobacteriaceae	Collinsella	unspecific_Collinsella
1.5	Bacteria	Firmicutes	Clostridia	Lachnospirales	Lachnospiraceae	Anaerostipes	unspecific_Anaerostipes
33.47	Bacteria	Firmicutes	Clostridia	Oscillospirales	Ruminococcaceae	Subdoligranulum	unspecific_Subdoligranulum
3.95	Bacteria	Firmicutes	Clostridia	Lachnospirales	Lachnospiraceae	[Eubacterium] hallii group	unspecific_[Eubacterium] hallii group
1.51	Bacteria	Firmicutes	Clostridia	Lachnospirales	Lachnospiraceae	Dorea	unspecific_Dorea
1.44	Bacteria	Firmicutes	Clostridia	Lachnospirales	Lachnospiraceae	Fusicatenibacter	unspecific_Fusicatenibacter
1.42	Bacteria	Firmicutes	Clostridia	Lachnospirales	Lachnospiraceae	Blautia	unspecific_Blautia
0.79	Bacteria	Firmicutes	Clostridia	Lachnospirales	Lachnospiraceae	Blautia	unspecific_Blautia
0.05	Bacteria	Actinobacteria	Coriobacteriia	Coriobacteriales	Coriobacteriaceae	Collinsella	unspecific_Collinsella
2.65	Bacteria	Firmicutes	Clostridia	Oscillospirales	Butyricicoccaceae	Butyricicoccus	unspecific_Butyricicoccus
3.58	Bacteria	Firmicutes	Clostridia	Lachnospirales	Lachnospiraceae	Blautia	unspecific_Blautia
25.02	Bacteria	Firmicutes	Clostridia	Lachnospirales	Lachnospiraceae	Blautia	unspecific_Blautia
5.31	Bacteria	Firmicutes	Clostridia	Lachnospirales	Lachnospiraceae	Roseburia	unspecific_Roseburia
6.04	Bacteria	Firmicutes	Clostridia	Lachnospirales	Lachnospiraceae	[Eubacterium] hallii group	unspecific_[Eubacterium] hallii group
1.62	Bacteria	Firmicutes	Clostridia	Lachnospirales	Lachnospiraceae	Agathobacter	unspecific_Agathobacter
0.5	Bacteria	Firmicutes	Clostridia	Oscillospirales	Ruminococcaceae	Negativibacillus	unspecific_Negativibacillus
0.75	Bacteria	Firmicutes	Clostridia	Lachnospirales	Lachnospiraceae	[Eubacterium] hallii group	unspecific_[Eubacterium] hallii group
9.12	Bacteria	Firmicutes	Clostridia	Lachnospirales	Lachnospiraceae	Roseburia	unspecific_Roseburia
0.05	Bacteria	Firmicutes	Clostridia	Lachnospirales	Lachnospiraceae	Blautia	unspecific_Blautia
0.06	Bacteria	Firmicutes	Clostridia	Lachnospirales	Lachnospiraceae	Blautia	unspecific_Blautia
1.93	Bacteria	Firmicutes	Clostridia	Lachnospirales	Lachnospiraceae	Blautia	unspecific_Blautia
4.45	Bacteria	Firmicutes	Clostridia	Lachnospirales	Lachnospiraceae	Anaerostipes	unspecific_Anaerostipes
0.26	Bacteria	Firmicutes	Clostridia	Oscillospirales	Ruminococcaceae	UBA1819	unspecific_UBA1819
1	Bacteria	Firmicutes	Clostridia	Lachnospirales	Lachnospiraceae	Blautia	unspecific_Blautia
2.67	Bacteria	Firmicutes	Clostridia	Lachnospirales	Lachnospiraceae	Anaerostipes	unspecific_Anaerostipes
8.67	Bacteria	Actinobacteria	Coriobacteriia	Coriobacteriales	Coriobacteriaceae	Collinsella	unspecific_Collinsella
0.95	Bacteria	Firmicutes	Clostridia	Oscillospirales	Butyricicoccaceae	Butyricicoccus	unspecific_Butyricicoccus
0.05	Bacteria	Actinobacteria	Coriobacteriia	Coriobacteriales	Coriobacteriaceae	Collinsella	unspecific_Collinsella
6.67	Bacteria	Firmicutes	Clostridia	Lachnospirales	Lachnospiraceae	Fusicatenibacter	unspecific_Fusicatenibacter
16.79	Bacteria	Firmicutes	Clostridia	Lachnospirales	Lachnospiraceae	unspecific_Lachnospiraceae	unspecific_Lachnospiraceae
4.13	Bacteria	Firmicutes	Clostridia	Lachnospirales	Lachnospiraceae	Blautia	unspecific_Blautia
0.2	Bacteria	Firmicutes	Clostridia	Lachnospirales	Lachnospiraceae	Lachnoclostridium	unspecific_Lachnoclostridium
1.33	Bacteria	Firmicutes	Clostridia	Lachnospirales	Lachnospiraceae	Blautia	unspecific_Blautia
0.18	Bacteria	Firmicutes	Clostridia	Lachnospirales	Lachnospiraceae	Lachnospiraceae UCG-008	unspecific_Lachnospiraceae UCG-008
0.11	Bacteria	Firmicutes	Clostridia	Lachnospirales	Lachnospiraceae	Agathobacter	unspecific_Agathobacter
6.68	Bacteria	Firmicutes	Clostridia	Lachnospirales	Lachnospiraceae	[Eubacterium] hallii group	unspecific_[Eubacterium] hallii group
0.51	Bacteria	Firmicutes	Clostridia	Lachnospirales	Lachnospiraceae	Blautia	unspecific_Blautia
9.09	Bacteria	Firmicutes	Clostridia	Lachnospirales	Lachnospiraceae	Dorea	unspecific_Dorea
0.08	Bacteria	Firmicutes	Clostridia	Lachnospirales	Lachnospiraceae	Fusicatenibacter	unspecific_Fusicatenibacter
0.1	Bacteria	Firmicutes	Clostridia	Lachnospirales	Lachnospiraceae	[Eubacterium] hallii group	unspecific_[Eubacterium] hallii group
0.4	Bacteria	Firmicutes	Clostridia	Lachnospirales	Lachnospiraceae	[Ruminococcus] torques group	unspecific_[Ruminococcus] torques group
16.65	Bacteria	Firmicutes	Clostridia	Lachnospirales	Lachnospiraceae	Anaerostipes	unspecific_Anaerostipes
40.93	Bacteria	Firmicutes	Clostridia	Lachnospirales	Lachnospiraceae	Roseburia	unspecific_Roseburia
1.75	Bacteria	Firmicutes	Clostridia	Lachnospirales	Lachnospiraceae	Agathobacter	unspecific_Agathobacter
0.06	Bacteria	Firmicutes	Clostridia	Lachnospirales	Lachnospiraceae	Fusicatenibacter	unspecific_Fusicatenibacter
9.49	Bacteria	Firmicutes	Clostridia	Lachnospirales	Lachnospiraceae	Blautia	unspecific_Blautia
1.59	Bacteria	Firmicutes	Clostridia	Lachnospirales	Lachnospiraceae	Blautia	unspecific_Blautia
2.02	Bacteria	Firmicutes	Clostridia	Lachnospirales	Lachnospiraceae	Anaerostipes	unspecific_Anaerostipes
6.61	Bacteria	Firmicutes	Clostridia	Lachnospirales	Lachnospiraceae	Lachnospiraceae UCG-008	unspecific_Lachnospiraceae UCG-008
4.13	Bacteria	Firmicutes	Clostridia	Lachnospirales	Lachnospiraceae	Blautia	unspecific_Blautia
57.98	Bacteria	Firmicutes	Clostridia	Lachnospirales	Lachnospiraceae	Dorea	unspecific_Dorea
2.65	Bacteria	Firmicutes	Clostridia	Oscillospirales	Butyricicoccaceae	Butyricicoccus	unspecific_Butyricicoccus
0.39	Bacteria	Firmicutes	Clostridia	Lachnospirales	Lachnospiraceae	Blautia	unspecific_Blautia
0.05	Bacteria	Firmicutes	Clostridia	Lachnospirales	Lachnospiraceae	Fusicatenibacter	unspecific_Fusicatenibacter
3.6	Bacteria	Firmicutes	Clostridia	Lachnospirales	Lachnospiraceae	Agathobacter	unspecific_Agathobacter
11.48	Bacteria	Firmicutes	Clostridia	Lachnospirales	Lachnospiraceae	Anaerostipes	unspecific_Anaerostipes
32.83	Bacteria	Firmicutes	Clostridia	Lachnospirales	Lachnospiraceae	Anaerostipes	unspecific_Anaerostipes
0.05	Bacteria	Firmicutes	Clostridia	Lachnospirales	Lachnospiraceae	Lachnoclostridium	unspecific_Lachnoclostridium
1.15	Bacteria	Firmicutes	Clostridia	Lachnospirales	Lachnospiraceae	[Ruminococcus] gauvreauii group	unspecific_[Ruminococcus] gauvreauii group
2.7	Bacteria	Firmicutes	Clostridia	Lachnospirales	Lachnospiraceae	Lachnospiraceae UCG-008	unspecific_Lachnospiraceae UCG-008
18.09	Bacteria	Firmicutes	Clostridia	Lachnospirales	Lachnospiraceae	Fusicatenibacter	unspecific_Fusicatenibacter
0.05	Bacteria	Firmicutes	Clostridia	Oscillospirales	Ruminococcaceae	Faecalibacterium	unspecific_Faecalibacterium
0.1	Bacteria	Firmicutes	Clostridia	Lachnospirales	Lachnospiraceae	Coprococcus	unspecific_Coprococcus
8.67	Bacteria	Bacteroidetes	Bacteroidia	Bacteroidales	Rikenellaceae	Alistipes	unspecific_Alistipes
0.02	Bacteria	Firmicutes	Clostridia	Oscillospirales	Ruminococcaceae	Faecalibacterium	unspecific_Faecalibacterium
0.25	Bacteria	Firmicutes	Clostridia	Oscillospirales	[Eubacterium] coprostanoligenes group	unspecific_[Eubacterium] coprostanoligenes group	unspecific_[Eubacterium] coprostanoligenes group
5.66	Bacteria	Firmicutes	Clostridia	Lachnospirales	Lachnospiraceae	[Eubacterium] hallii group	unspecific_[Eubacterium] hallii group
0.16	Bacteria	Firmicutes	Clostridia	Oscillospirales	Oscillospiraceae	UCG-002	unspecific_UCG-002
0.54	Bacteria	Firmicutes	Clostridia	Lachnospirales	Lachnospiraceae	[Ruminococcus] torques group	unspecific_[Ruminococcus] torques group
1.97	Bacteria	Firmicutes	Clostridia	Lachnospirales	Lachnospiraceae	Anaerostipes	unspecific_Anaerostipes
0.38	Bacteria	Firmicutes	Clostridia	Lachnospirales	Lachnospiraceae	unspecific_Lachnospiraceae	unspecific_Lachnospiraceae
7.76	Bacteria	Firmicutes	Clostridia	Lachnospirales	Lachnospiraceae	unspecific_Lachnospiraceae	unspecific_Lachnospiraceae
11.83	Bacteria	Firmicutes	Clostridia	Lachnospirales	Lachnospiraceae	Anaerostipes	unspecific_Anaerostipes
1.05	Bacteria	Firmicutes	Clostridia	Oscillospirales	Ruminococcaceae	Faecalibacterium	unspecific_Faecalibacterium
2.15	Bacteria	Firmicutes	Clostridia	Lachnospirales	Lachnospiraceae	Lachnospiraceae UCG-008	unspecific_Lachnospiraceae UCG-008
16.41	Bacteria	Firmicutes	Clostridia	Lachnospirales	Lachnospiraceae	Anaerostipes	unspecific_Anaerostipes
3.65	Bacteria	Firmicutes	Clostridia	Oscillospirales	Oscillospiraceae	Colidextribacter	unspecific_Colidextribacter
0.01	Bacteria	Bacteroidetes	Bacteroidia	Bacteroidales	Prevotellaceae	Prevotella	unspecific_Prevotella
0.97	Bacteria	Firmicutes	Clostridia	Lachnospirales	Lachnospiraceae	Lachnospiraceae FCS020 group	unspecific_Lachnospiraceae FCS020 group
29.07	Bacteria	Firmicutes	Clostridia	Lachnospirales	Lachnospiraceae	Lachnospira	unspecific_Lachnospira
0.63	Bacteria	Firmicutes	Bacilli	Erysipelotrichales	Erysipelotrichaceae	Holdemanella	unspecific_Holdemanella
93.65	Bacteria	Firmicutes	Clostridia	Oscillospirales	Ruminococcaceae	Subdoligranulum	unspecific_Subdoligranulum
1.23	Bacteria	Firmicutes	Clostridia	Lachnospirales	Lachnospiraceae	Lachnospiraceae NK4A136 group	unspecific_Lachnospiraceae NK4A136 group
0.05	Bacteria	Bacteroidetes	Bacteroidia	Bacteroidales	Prevotellaceae	Prevotella	unspecific_Prevotella
6.46	Bacteria	Bacteroidetes	Bacteroidia	Bacteroidales	Prevotellaceae	Prevotella	unspecific_Prevotella
10.44	Bacteria	Firmicutes	Clostridia	Lachnospirales	Lachnospiraceae	Dorea	unspecific_Dorea
1	Bacteria	Firmicutes	Clostridia	Clostridiales	Clostridiaceae	Clostridium sensu stricto 1	unspecific_Clostridium sensu stricto 1
2	Bacteria	Firmicutes	Clostridia	Christensenellales	Christensenellaceae	Christensenellaceae R-7 group	unspecific_Christensenellaceae R-7 group
1.51	Bacteria	Firmicutes	Clostridia	Lachnospirales	Lachnospiraceae	Dorea	unspecific_Dorea
0.25	Bacteria	Firmicutes	Negativicutes	Acidaminococcales	Acidaminococcaceae	Phascolarctobacterium	unspecific_Phascolarctobacterium
0.07	Bacteria	Firmicutes	Clostridia	Oscillospirales	UCG-011	unspecific_UCG-011	unspecific_UCG-011
0.15	Bacteria	Firmicutes	Clostridia	Lachnospirales	Lachnospiraceae	Blautia	unspecific_Blautia
0.01	Bacteria	Bacteroidetes	Bacteroidia	Bacteroidales	Prevotellaceae	Prevotella	unspecific_Prevotella
0.16	Bacteria	Firmicutes	Clostridia	Oscillospirales	Oscillospiraceae	UCG-002	unspecific_UCG-002
83.08	Bacteria	Firmicutes	Clostridia	Lachnospirales	Lachnospiraceae	Agathobacter	unspecific_Agathobacter
1.25	Bacteria	Firmicutes	Clostridia	Oscillospirales	Ruminococcaceae	Subdoligranulum	unspecific_Subdoligranulum
1.46	Bacteria	Firmicutes	Clostridia	Lachnospirales	Lachnospiraceae	Roseburia	unspecific_Roseburia
9.19	Bacteria	Firmicutes	Clostridia	Lachnospirales	Lachnospiraceae	Lachnospiraceae UCG-008	unspecific_Lachnospiraceae UCG-008
0.02	Bacteria	Firmicutes	Clostridia	Oscillospirales	Ruminococcaceae	Faecalibacterium	unspecific_Faecalibacterium
2.8	Bacteria	Firmicutes	Clostridia	Oscillospirales	Oscillospiraceae	UCG-003	unspecific_UCG-003
5.42	Bacteria	Firmicutes	Clostridia	Lachnospirales	Lachnospiraceae	Lachnospiraceae ND3007 group	unspecific_Lachnospiraceae ND3007 group
17.73	Bacteria	Firmicutes	Clostridia	Oscillospirales	Ruminococcaceae	Faecalibacterium	unspecific_Faecalibacterium
0.25	Bacteria	Firmicutes	Clostridia	Oscillospirales	[Eubacterium] coprostanoligenes group	unspecific_[Eubacterium] coprostanoligenes group	unspecific_[Eubacterium] coprostanoligenes group
1.58	Bacteria	Firmicutes	Clostridia	Lachnospirales	Lachnospiraceae	Lachnospiraceae ND3007 group	unspecific_Lachnospiraceae ND3007 group
0.19	Bacteria	Firmicutes	Clostridia	Lachnospirales	Lachnospiraceae	Blautia	unspecific_Blautia
1.77	Bacteria	Firmicutes	Clostridia	Lachnospirales	Lachnospiraceae	Anaerostipes	unspecific_Anaerostipes
0.8	Bacteria	Firmicutes	Bacilli	Erysipelotrichales	Erysipelotrichaceae	Holdemanella	unspecific_Holdemanella
0.25	Bacteria	Firmicutes	Clostridia	Lachnospirales	Lachnospiraceae	Anaerostipes	unspecific_Anaerostipes
0.12	Bacteria	Firmicutes	Clostridia	Peptostreptococcales-Tissierellales	Peptostreptococcaceae	Romboutsia	unspecific_Romboutsia
3.25	Bacteria	Firmicutes	Clostridia	Oscillospirales	Ruminococcaceae	Faecalibacterium	unspecific_Faecalibacterium
0.15	Bacteria	Firmicutes	Bacilli	Erysipelotrichales	Erysipelotrichaceae	Turicibacter	unspecific_Turicibacter
3.69	Bacteria	Firmicutes	Clostridia	Lachnospirales	Lachnospiraceae	Blautia	unspecific_Blautia
12.55	Bacteria	Firmicutes	Clostridia	Lachnospirales	Lachnospiraceae	Blautia	unspecific_Blautia
4.1	Bacteria	Firmicutes	Clostridia	Oscillospirales	Oscillospiraceae	UCG-002	unspecific_UCG-002
2.45	Bacteria	Firmicutes	Clostridia	Christensenellales	Christensenellaceae	Christensenellaceae R-7 group	unspecific_Christensenellaceae R-7 group
0.16	Bacteria	Firmicutes	Clostridia	Oscillospirales	Oscillospiraceae	Colidextribacter	unspecific_Colidextribacter
0.22	Bacteria	Firmicutes	Clostridia	Lachnospirales	Lachnospiraceae	Lachnospiraceae UCG-008	unspecific_Lachnospiraceae UCG-008
0.2	Bacteria	Firmicutes	Clostridia	Lachnospirales	Lachnospiraceae	Blautia	unspecific_Blautia
13.46	Bacteria	Firmicutes	Clostridia	Lachnospirales	Lachnospiraceae	Lachnospiraceae UCG-008	unspecific_Lachnospiraceae UCG-008
18.78	Bacteria	Firmicutes	Clostridia	Oscillospirales	[Eubacterium] coprostanoligenes group	unspecific_[Eubacterium] coprostanoligenes group	unspecific_[Eubacterium] coprostanoligenes group
0.4	Bacteria	Firmicutes	Clostridia	Lachnospirales	Lachnospiraceae	Blautia	unspecific_Blautia
2	Bacteria	Actinobacteria	Coriobacteriia	Coriobacteriales	Coriobacteriaceae	Collinsella	unspecific_Collinsella
0.73	Bacteria	Firmicutes	Bacilli	Erysipelotrichales	Erysipelotrichaceae	Holdemanella	unspecific_Holdemanella
0.33	Bacteria	Firmicutes	Clostridia	Lachnospirales	Lachnospiraceae	Dorea	unspecific_Dorea
0.32	Bacteria	Firmicutes	Clostridia	Lachnospirales	Lachnospiraceae	Roseburia	unspecific_Roseburia
0.97	Bacteria	Firmicutes	Bacilli	Erysipelotrichales	Erysipelotrichaceae	Holdemanella	unspecific_Holdemanella
3.5	Bacteria	Firmicutes	Clostridia	Lachnospirales	Lachnospiraceae	Anaerostipes	unspecific_Anaerostipes
2.75	Bacteria	Firmicutes	Clostridia	Clostridiales	Clostridiaceae	Clostridium sensu stricto 1	unspecific_Clostridium sensu stricto 1
0.18	Bacteria	Firmicutes	Clostridia	Lachnospirales	Lachnospiraceae	Anaerostipes	unspecific_Anaerostipes
2.35	Bacteria	Firmicutes	Clostridia	Lachnospirales	Lachnospiraceae	Fusicatenibacter	unspecific_Fusicatenibacter
0.02	Bacteria	Firmicutes	Clostridia	Oscillospirales	Ruminococcaceae	Faecalibacterium	unspecific_Faecalibacterium
0.1	Bacteria	Firmicutes	Clostridia	Lachnospirales	Lachnospiraceae	Blautia	unspecific_Blautia
0.16	Bacteria	Firmicutes	Clostridia	Oscillospirales	Oscillospiraceae	UCG-002	unspecific_UCG-002
0.75	Bacteria	Firmicutes	Clostridia	Lachnospirales	Lachnospiraceae	Roseburia	unspecific_Roseburia
2.4	Bacteria	Firmicutes	Clostridia	Lachnospirales	Lachnospiraceae	Lachnospiraceae NC2004 group	unspecific_Lachnospiraceae NC2004 group
15.43	Bacteria	Firmicutes	Clostridia	Oscillospirales	Ruminococcaceae	Faecalibacterium	unspecific_Faecalibacterium
8.43	Bacteria	Firmicutes	Clostridia	Lachnospirales	Lachnospiraceae	Lachnospiraceae ND3007 group	unspecific_Lachnospiraceae ND3007 group
2.22	Bacteria	Firmicutes	Clostridia	Lachnospirales	Lachnospiraceae	[Ruminococcus] torques group	unspecific_[Ruminococcus] torques group
2	Bacteria	Firmicutes	Clostridia	Oscillospirales	Oscillospiraceae	UCG-002	unspecific_UCG-002
0.5	Bacteria	Firmicutes	Clostridia	Lachnospirales	Lachnospiraceae	[Eubacterium] hallii group	unspecific_[Eubacterium] hallii group
2.64	Bacteria	Firmicutes	Clostridia	Lachnospirales	Lachnospiraceae	Blautia	unspecific_Blautia
4.03	Bacteria	Firmicutes	Clostridia	Lachnospirales	Lachnospiraceae	[Ruminococcus] gauvreauii group	unspecific_[Ruminococcus] gauvreauii group
0.11	Bacteria	Firmicutes	Clostridia	Lachnospirales	Lachnospiraceae	Coprococcus	unspecific_Coprococcus
1.05	Bacteria	Firmicutes	Clostridia	Lachnospirales	Lachnospiraceae	Lachnospiraceae NC2004 group	unspecific_Lachnospiraceae NC2004 group
0.35	Bacteria	Firmicutes	Clostridia	Lachnospirales	Lachnospiraceae	Blautia	unspecific_Blautia
1.8	Bacteria	Firmicutes	Clostridia	Lachnospirales	Lachnospiraceae	Lachnospiraceae NK4A136 group	unspecific_Lachnospiraceae NK4A136 group
0.79	Bacteria	Firmicutes	Clostridia	Lachnospirales	Lachnospiraceae	Marvinbryantia	unspecific_Marvinbryantia
51.29	Bacteria	Firmicutes	Clostridia	Lachnospirales	Lachnospiraceae	Lachnospiraceae UCG-008	unspecific_Lachnospiraceae UCG-008
0.63	Bacteria	Firmicutes	Bacilli	Erysipelotrichales	Erysipelotrichaceae	Holdemanella	unspecific_Holdemanella
0.5	Bacteria	Firmicutes	Clostridia	Christensenellales	Christensenellaceae	Christensenellaceae R-7 group	unspecific_Christensenellaceae R-7 group
4.85	Bacteria	Firmicutes	Clostridia	Lachnospirales	Lachnospiraceae	[Ruminococcus] gauvreauii group	unspecific_[Ruminococcus] gauvreauii group
1.67	Bacteria	Firmicutes	Clostridia	Lachnospirales	Lachnospiraceae	Marvinbryantia	unspecific_Marvinbryantia
2.6	Bacteria	Firmicutes	Clostridia	Oscillospirales	Ruminococcaceae	unspecific_Ruminococcaceae	unspecific_Ruminococcaceae
1.36	Bacteria	Firmicutes	Clostridia	Lachnospirales	Lachnospiraceae	Blautia	unspecific_Blautia
1.39	Bacteria	Firmicutes	Clostridia	Lachnospirales	Lachnospiraceae	Lachnospiraceae UCG-001	unspecific_Lachnospiraceae UCG-001
0.16	Bacteria	Firmicutes	Clostridia	Oscillospirales	Oscillospiraceae	UCG-002	unspecific_UCG-002
3.81	Bacteria	Firmicutes	Clostridia	Oscillospirales	Oscillospiraceae	unspecific_Oscillospiraceae	unspecific_Oscillospiraceae
0.93	Bacteria	Firmicutes	Clostridia	Lachnospirales	Lachnospiraceae	Fusicatenibacter	unspecific_Fusicatenibacter
5.4	Bacteria	Firmicutes	Clostridia	Lachnospirales	Lachnospiraceae	[Eubacterium] hallii group	unspecific_[Eubacterium] hallii group
10.76	Bacteria	Firmicutes	Clostridia	Lachnospirales	Lachnospiraceae	Blautia	unspecific_Blautia
0.15	Bacteria	Firmicutes	Bacilli	Erysipelotrichales	Erysipelotrichaceae	Turicibacter	unspecific_Turicibacter
2	Bacteria	Firmicutes	Clostridia	Lachnospirales	Lachnospiraceae	Lachnospiraceae NC2004 group	unspecific_Lachnospiraceae NC2004 group
12.59	Bacteria	Firmicutes	Clostridia	Lachnospirales	Lachnospiraceae	Fusicatenibacter	unspecific_Fusicatenibacter
2	Bacteria	Firmicutes	Clostridia	Lachnospirales	Lachnospiraceae	Lachnospiraceae UCG-004	unspecific_Lachnospiraceae UCG-004
0.13	Bacteria	Firmicutes	Clostridia	Oscillospirales	Ruminococcaceae	Faecalibacterium	unspecific_Faecalibacterium
0.05	Bacteria	Firmicutes	Clostridia	Lachnospirales	Lachnospiraceae	[Eubacterium] oxidoreducens group	unspecific_[Eubacterium] oxidoreducens group
9.58	Bacteria	Firmicutes	Clostridia	Oscillospirales	Oscillospiraceae	NK4A214 group	unspecific_NK4A214 group
90.21	Bacteria	Firmicutes	Clostridia	Lachnospirales	Lachnospiraceae	Lachnospiraceae UCG-008	unspecific_Lachnospiraceae UCG-008
3	Bacteria	Firmicutes	Clostridia	Clostridia UCG-014	unspecific_Clostridia UCG-014	unspecific_Clostridia UCG-014	unspecific_Clostridia UCG-014
0.12	Bacteria	Firmicutes	Clostridia	Lachnospirales	Lachnospiraceae	Lachnospiraceae UCG-008	unspecific_Lachnospiraceae UCG-008
0.05	Bacteria	Firmicutes	Clostridia	Lachnospirales	Lachnospiraceae	Blautia	unspecific_Blautia
3.81	Bacteria	Firmicutes	Clostridia	Oscillospirales	Oscillospiraceae	unspecific_Oscillospiraceae	unspecific_Oscillospiraceae
14.68	Bacteria	Bacteroidetes	Bacteroidia	Bacteroidales	Bacteroidaceae	Bacteroides	unspecific_Bacteroides
3.63	Bacteria	Firmicutes	Clostridia	Oscillospirales	[Eubacterium] coprostanoligenes group	unspecific_[Eubacterium] coprostanoligenes group	unspecific_[Eubacterium] coprostanoligenes group
1.64	Bacteria	Firmicutes	Clostridia	Lachnospirales	Lachnospiraceae	Lachnospiraceae UCG-004	unspecific_Lachnospiraceae UCG-004
4.39	Bacteria	Firmicutes	Clostridia	Lachnospirales	Lachnospiraceae	Roseburia	unspecific_Roseburia
22.49	Bacteria	Firmicutes	Clostridia	Lachnospirales	Lachnospiraceae	Roseburia	unspecific_Roseburia
0.12	Bacteria	Firmicutes	Clostridia	Oscillospirales	Oscillospiraceae	UCG-002	unspecific_UCG-002
0.25	Bacteria	Firmicutes	Clostridia	Lachnospirales	Lachnospiraceae	Lachnospiraceae ND3007 group	unspecific_Lachnospiraceae ND3007 group
0.32	Bacteria	Firmicutes	Clostridia	Oscillospirales	Ruminococcaceae	Subdoligranulum	unspecific_Subdoligranulum
0.2	Bacteria	Bacteroidetes	Bacteroidia	Bacteroidales	Prevotellaceae	Prevotella	unspecific_Prevotella
0.55	Bacteria	Firmicutes	Clostridia	Peptostreptococcales-Tissierellales	Peptostreptococcaceae	Terrisporobacter	unspecific_Terrisporobacter
3459.86	Bacteria	Bacteroidetes	Bacteroidia	Bacteroidales	Prevotellaceae	Prevotella	unspecific_Prevotella
0.3	Bacteria	Firmicutes	Clostridia	Oscillospirales	[Eubacterium] coprostanoligenes group	unspecific_[Eubacterium] coprostanoligenes group	unspecific_[Eubacterium] coprostanoligenes group
0.23	Bacteria	Bacteroidetes	Bacteroidia	Bacteroidales	Prevotellaceae	Prevotella	unspecific_Prevotella
1.22	Bacteria	Firmicutes	Clostridia	Lachnospirales	Lachnospiraceae	Lachnospiraceae UCG-008	unspecific_Lachnospiraceae UCG-008
4.25	Bacteria	Firmicutes	Clostridia	Lachnospirales	Lachnospiraceae	Lachnospiraceae UCG-008	unspecific_Lachnospiraceae UCG-008
11.91	Bacteria	Firmicutes	Clostridia	Lachnospirales	Lachnospiraceae	Lachnospiraceae UCG-008	unspecific_Lachnospiraceae UCG-008
0.1	Bacteria	Bacteroidetes	Bacteroidia	Bacteroidales	Prevotellaceae	Alloprevotella	unspecific_Alloprevotella
0.05	Bacteria	Firmicutes	Clostridia	Monoglobales	Monoglobaceae	Monoglobus	unspecific_Monoglobus
0.05	Bacteria	Firmicutes	Clostridia	Oscillospirales	Oscillospiraceae	UCG-005	unspecific_UCG-005
10.61	Bacteria	Firmicutes	Clostridia	Lachnospirales	Lachnospiraceae	Blautia	unspecific_Blautia
5.16	Bacteria	Firmicutes	Clostridia	Lachnospirales	Lachnospiraceae	Anaerostipes	unspecific_Anaerostipes
24.36	Bacteria	Firmicutes	Clostridia	Lachnospirales	Lachnospiraceae	Roseburia	unspecific_Roseburia
4.72	Bacteria	Firmicutes	Clostridia	Lachnospirales	Lachnospiraceae	CAG-56	unspecific_CAG-56
0.33	Bacteria	Firmicutes	Clostridia	Lachnospirales	Lachnospiraceae	unspecific_Lachnospiraceae	unspecific_Lachnospiraceae
0.5	Bacteria	Firmicutes	Clostridia	Oscillospirales	[Eubacterium] coprostanoligenes group	unspecific_[Eubacterium] coprostanoligenes group	unspecific_[Eubacterium] coprostanoligenes group
0.75	Bacteria	Firmicutes	Clostridia	Oscillospirales	Oscillospiraceae	UCG-002	unspecific_UCG-002
1.17	Bacteria	Firmicutes	Clostridia	Lachnospirales	Lachnospiraceae	Blautia	unspecific_Blautia
2.16	Bacteria	Firmicutes	Clostridia	Lachnospirales	Lachnospiraceae	Lachnospiraceae UCG-008	unspecific_Lachnospiraceae UCG-008
0.25	Bacteria	Proteobacteria	Gammaproteobacteria	Burkholderiales	Sutterellaceae	Sutterella	unspecific_Sutterella
8.84	Bacteria	Firmicutes	Clostridia	Oscillospirales	Ruminococcaceae	Subdoligranulum	unspecific_Subdoligranulum
2.25	Bacteria	Firmicutes	Clostridia	Oscillospirales	unspecific_Oscillospirales	unspecific_Oscillospirales	unspecific_Oscillospirales
2.05	Bacteria	Firmicutes	Clostridia	Lachnospirales	Lachnospiraceae	Lachnospiraceae UCG-008	unspecific_Lachnospiraceae UCG-008
4.6	Bacteria	Firmicutes	Clostridia	Oscillospirales	Ruminococcaceae	Faecalibacterium	unspecific_Faecalibacterium
0.16	Bacteria	Firmicutes	Clostridia	Lachnospirales	Lachnospiraceae	Lachnospiraceae NC2004 group	unspecific_Lachnospiraceae NC2004 group
3.33	Bacteria	Firmicutes	Clostridia	Oscillospirales	Ruminococcaceae	Subdoligranulum	unspecific_Subdoligranulum
0.14	Bacteria	Firmicutes	Clostridia	Oscillospirales	Ruminococcaceae	Incertae Sedis	unspecific_Incertae Sedis
366.82	Bacteria	Firmicutes	Clostridia	Oscillospirales	Ruminococcaceae	Ruminococcus	unspecific_Ruminococcus
119.15	Bacteria	Firmicutes	Clostridia	Oscillospirales	Ruminococcaceae	CAG-352	unspecific_CAG-352
4.84	Bacteria	Firmicutes	Clostridia	Lachnospirales	Lachnospiraceae	[Ruminococcus] torques group	unspecific_[Ruminococcus] torques group
3.67	Bacteria	Firmicutes	Clostridia	Lachnospirales	Lachnospiraceae	Lachnospiraceae UCG-008	unspecific_Lachnospiraceae UCG-008
15.83	Bacteria	Firmicutes	Clostridia	Oscillospirales	Ruminococcaceae	Faecalibacterium	unspecific_Faecalibacterium
0.35	Bacteria	Firmicutes	Clostridia	Oscillospirales	Ruminococcaceae	Faecalibacterium	unspecific_Faecalibacterium
1.5	Bacteria	Firmicutes	Clostridia	Lachnospirales	Lachnospiraceae	Blautia	unspecific_Blautia
3.55	Bacteria	Firmicutes	Clostridia	Lachnospirales	Lachnospiraceae	[Eubacterium] hallii group	unspecific_[Eubacterium] hallii group
4.8	Bacteria	Firmicutes	Clostridia	Monoglobales	Monoglobaceae	Monoglobus	unspecific_Monoglobus
2.76	Bacteria	Firmicutes	Clostridia	Oscillospirales	Ruminococcaceae	Faecalibacterium	unspecific_Faecalibacterium
0.11	Bacteria	Firmicutes	Clostridia	Lachnospirales	Lachnospiraceae	Lachnospiraceae NC2004 group	unspecific_Lachnospiraceae NC2004 group
2.85	Bacteria	Firmicutes	Clostridia	Lachnospirales	Lachnospiraceae	Lachnospiraceae NC2004 group	unspecific_Lachnospiraceae NC2004 group
3.18	Bacteria	Firmicutes	Clostridia	Lachnospirales	Lachnospiraceae	unspecific_Lachnospiraceae	unspecific_Lachnospiraceae
0.8	Bacteria	Firmicutes	Clostridia	Oscillospirales	[Eubacterium] coprostanoligenes group	unspecific_[Eubacterium] coprostanoligenes group	unspecific_[Eubacterium] coprostanoligenes group
0.83	Bacteria	Firmicutes	Clostridia	Oscillospirales	Ruminococcaceae	Faecalibacterium	unspecific_Faecalibacterium
2.82	Bacteria	Firmicutes	Clostridia	Oscillospirales	Ruminococcaceae	Faecalibacterium	unspecific_Faecalibacterium
12.74	Bacteria	Firmicutes	Clostridia	Lachnospirales	Lachnospiraceae	Roseburia	unspecific_Roseburia
2.58	Bacteria	Firmicutes	Clostridia	Oscillospirales	Ruminococcaceae	Faecalibacterium	unspecific_Faecalibacterium
9.13	Bacteria	Firmicutes	Clostridia	Lachnospirales	Lachnospiraceae	Blautia	unspecific_Blautia
0.05	Bacteria	Firmicutes	Clostridia	Oscillospirales	Ruminococcaceae	Ruminococcus	unspecific_Ruminococcus
24.42	Bacteria	Firmicutes	Clostridia	Oscillospirales	Ruminococcaceae	Faecalibacterium	unspecific_Faecalibacterium
0.42	Bacteria	Firmicutes	Clostridia	Oscillospirales	Ruminococcaceae	Faecalibacterium	unspecific_Faecalibacterium
1.56	Bacteria	Firmicutes	Clostridia	Oscillospirales	Ruminococcaceae	Subdoligranulum	unspecific_Subdoligranulum
0.17	Bacteria	Firmicutes	Clostridia	Oscillospirales	Oscillospiraceae	UCG-002	unspecific_UCG-002
47	Bacteria	Firmicutes	Clostridia	Lachnospirales	Lachnospiraceae	Roseburia	unspecific_Roseburia
0.05	Bacteria	Firmicutes	Clostridia	Lachnospirales	Lachnospiraceae	Blautia	unspecific_Blautia
12.8	Bacteria	Firmicutes	Clostridia	Lachnospirales	Lachnospiraceae	Roseburia	unspecific_Roseburia
0.25	Bacteria	Firmicutes	Clostridia	Peptostreptococcales-Tissierellales	Anaerovoracaceae	Mogibacterium	unspecific_Mogibacterium
2.17	Bacteria	Firmicutes	Clostridia	Oscillospirales	Ruminococcaceae	Ruminococcus	unspecific_Ruminococcus
3.13	Bacteria	Firmicutes	Clostridia	Oscillospirales	Ruminococcaceae	Subdoligranulum	unspecific_Subdoligranulum
0.05	Bacteria	Firmicutes	Clostridia	Lachnospirales	Lachnospiraceae	[Eubacterium] hallii group	unspecific_[Eubacterium] hallii group
0.27	Bacteria	Firmicutes	Clostridia	Lachnospirales	Lachnospiraceae	[Ruminococcus] torques group	unspecific_[Ruminococcus] torques group
0.7	Bacteria	Firmicutes	Clostridia	Lachnospirales	Lachnospiraceae	[Eubacterium] eligens group	unspecific_[Eubacterium] eligens group
9.85	Bacteria	Firmicutes	Clostridia	Oscillospirales	[Eubacterium] coprostanoligenes group	unspecific_[Eubacterium] coprostanoligenes group	unspecific_[Eubacterium] coprostanoligenes group
11.98	Bacteria	Firmicutes	Clostridia	Lachnospirales	Lachnospiraceae	[Ruminococcus] torques group	unspecific_[Ruminococcus] torques group
0.2	Bacteria	Actinobacteria	Coriobacteriia	Coriobacteriales	Coriobacteriaceae	Collinsella	unspecific_Collinsella
27.1	Bacteria	Firmicutes	Clostridia	Oscillospirales	Ruminococcaceae	Faecalibacterium	unspecific_Faecalibacterium
0.08	Bacteria	Firmicutes	Clostridia	Lachnospirales	Lachnospiraceae	Fusicatenibacter	unspecific_Fusicatenibacter
2.48	Bacteria	Firmicutes	Clostridia	Oscillospirales	Ruminococcaceae	Faecalibacterium	unspecific_Faecalibacterium
8.2	Bacteria	Firmicutes	Clostridia	Christensenellales	Christensenellaceae	Christensenellaceae R-7 group	unspecific_Christensenellaceae R-7 group
4.92	Bacteria	Firmicutes	Clostridia	Oscillospirales	[Eubacterium] coprostanoligenes group	unspecific_[Eubacterium] coprostanoligenes group	unspecific_[Eubacterium] coprostanoligenes group
2	Bacteria	Firmicutes	Clostridia	Oscillospirales	Ruminococcaceae	Subdoligranulum	unspecific_Subdoligranulum
1.05	Bacteria	Firmicutes	Clostridia	Oscillospirales	Ruminococcaceae	Ruminococcus	unspecific_Ruminococcus
38.8	Bacteria	Firmicutes	Clostridia	Oscillospirales	Ruminococcaceae	Faecalibacterium	unspecific_Faecalibacterium
1	Bacteria	Firmicutes	Clostridia	Oscillospirales	Ruminococcaceae	Incertae Sedis	unspecific_Incertae Sedis
1.28	Bacteria	Firmicutes	Clostridia	Oscillospirales	Oscillospiraceae	UCG-003	unspecific_UCG-003
0.6	Bacteria	Firmicutes	Clostridia	Oscillospirales	Ruminococcaceae	Faecalibacterium	unspecific_Faecalibacterium
1.12	Bacteria	Firmicutes	Clostridia	Oscillospirales	Ruminococcaceae	Ruminococcus	unspecific_Ruminococcus
8.2	Bacteria	Firmicutes	Clostridia	Christensenellales	Christensenellaceae	Christensenellaceae R-7 group	unspecific_Christensenellaceae R-7 group
0.1	Bacteria	Firmicutes	Clostridia	Oscillospirales	Oscillospiraceae	UCG-002	unspecific_UCG-002
0.06	Bacteria	Bacteroidetes	Bacteroidia	Bacteroidales	Tannerellaceae	Parabacteroides	unspecific_Parabacteroides
0.02	Bacteria	Firmicutes	Bacilli	Lactobacillales	Streptococcaceae	Streptococcus	unspecific_Streptococcus
11.86	Bacteria	Firmicutes	Clostridia	Lachnospirales	Lachnospiraceae	Lachnospiraceae ND3007 group	unspecific_Lachnospiraceae ND3007 group
0.53	Bacteria	Firmicutes	Clostridia	Lachnospirales	Lachnospiraceae	Roseburia	unspecific_Roseburia
2.33	Bacteria	Actinobacteria	Coriobacteriia	Coriobacteriales	Coriobacteriaceae	Collinsella	unspecific_Collinsella
12.76	Bacteria	Firmicutes	Clostridia	Oscillospirales	Ruminococcaceae	Incertae Sedis	unspecific_Incertae Sedis
0.05	Bacteria	Bacteroidetes	Bacteroidia	Bacteroidales	Rikenellaceae	Alistipes	unspecific_Alistipes
1.88	Bacteria	Firmicutes	Clostridia	Lachnospirales	Lachnospiraceae	[Eubacterium] eligens group	unspecific_[Eubacterium] eligens group
1.67	Bacteria	Firmicutes	Clostridia	Oscillospirales	Ruminococcaceae	unspecific_Ruminococcaceae	unspecific_Ruminococcaceae
77.41	Bacteria	Firmicutes	Bacilli	Erysipelotrichales	Erysipelatoclostridiaceae	Erysipelotrichaceae UCG-003	unspecific_Erysipelotrichaceae UCG-003
5.7	Bacteria	Bacteroidetes	Bacteroidia	Bacteroidales	Bacteroidaceae	Bacteroides	unspecific_Bacteroides
35.88	Bacteria	Firmicutes	Clostridia	Oscillospirales	Ruminococcaceae	Faecalibacterium	unspecific_Faecalibacterium
2.11	Bacteria	Firmicutes	Clostridia	Oscillospirales	Ruminococcaceae	Ruminococcus	unspecific_Ruminococcus
25.08	Bacteria	Firmicutes	Clostridia	Lachnospirales	Lachnospiraceae	unspecific_Lachnospiraceae	unspecific_Lachnospiraceae
0.1	Bacteria	Firmicutes	Clostridia	Oscillospirales	Oscillospiraceae	UCG-002	unspecific_UCG-002
0.17	Bacteria	Firmicutes	Bacilli	Lactobacillales	Streptococcaceae	Streptococcus	unspecific_Streptococcus
6	Bacteria	Actinobacteria	Coriobacteriia	Coriobacteriales	Coriobacteriaceae	Collinsella	unspecific_Collinsella
3.59	Bacteria	Firmicutes	Clostridia	Lachnospirales	Lachnospiraceae	Roseburia	unspecific_Roseburia
0.05	Bacteria	Firmicutes	Clostridia	Oscillospirales	Ruminococcaceae	Ruminococcus	unspecific_Ruminococcus
2.5	Bacteria	Firmicutes	Clostridia	Lachnospirales	Lachnospiraceae	unspecific_Lachnospiraceae	unspecific_Lachnospiraceae
7.54	Bacteria	Firmicutes	Clostridia	Lachnospirales	Lachnospiraceae	Roseburia	unspecific_Roseburia
11.37	Bacteria	Firmicutes	Clostridia	Lachnospirales	Lachnospiraceae	Roseburia	unspecific_Roseburia
8.67	Bacteria	Firmicutes	Clostridia	Lachnospirales	Lachnospiraceae	Fusicatenibacter	unspecific_Fusicatenibacter
0.25	Bacteria	Firmicutes	Clostridia	Lachnospirales	Lachnospiraceae	Lachnospiraceae UCG-008	unspecific_Lachnospiraceae UCG-008
0.88	Bacteria	Firmicutes	Clostridia	Oscillospirales	Ruminococcaceae	Ruminococcus	unspecific_Ruminococcus
0.69	Bacteria	Firmicutes	Clostridia	Oscillospirales	Ruminococcaceae	Faecalibacterium	unspecific_Faecalibacterium
0.1	Bacteria	Firmicutes	Clostridia	Lachnospirales	Lachnospiraceae	Lachnospiraceae UCG-008	unspecific_Lachnospiraceae UCG-008
4.75	Bacteria	Firmicutes	Clostridia	Lachnospirales	Lachnospiraceae	Lachnospiraceae UCG-008	unspecific_Lachnospiraceae UCG-008
0.5	Bacteria	Firmicutes	Clostridia	Lachnospirales	Lachnospiraceae	Lachnospiraceae UCG-008	unspecific_Lachnospiraceae UCG-008
0.16	Bacteria	Firmicutes	Clostridia	Christensenellales	Christensenellaceae	Christensenellaceae R-7 group	unspecific_Christensenellaceae R-7 group
0.61	Bacteria	Firmicutes	Clostridia	Lachnospirales	Lachnospiraceae	Blautia	unspecific_Blautia
3.19	Bacteria	Firmicutes	Clostridia	Oscillospirales	Oscillospiraceae	NK4A214 group	unspecific_NK4A214 group
29.71	Bacteria	Firmicutes	Clostridia	Lachnospirales	Lachnospiraceae	Lachnospiraceae ND3007 group	unspecific_Lachnospiraceae ND3007 group
0.02	Bacteria	Firmicutes	Clostridia	Oscillospirales	Ruminococcaceae	Faecalibacterium	unspecific_Faecalibacterium
4.61	Bacteria	Firmicutes	Clostridia	Lachnospirales	Lachnospiraceae	[Ruminococcus] torques group	unspecific_[Ruminococcus] torques group
0.25	Bacteria	Firmicutes	Clostridia	Peptostreptococcales-Tissierellales	Anaerovoracaceae	Mogibacterium	unspecific_Mogibacterium
0.12	Bacteria	Firmicutes	Clostridia	Oscillospirales	Ruminococcaceae	Faecalibacterium	unspecific_Faecalibacterium
12.51	Bacteria	Firmicutes	Clostridia	Lachnospirales	Lachnospiraceae	Lachnospiraceae ND3007 group	unspecific_Lachnospiraceae ND3007 group
2.51	Bacteria	Firmicutes	Clostridia	Oscillospirales	Ruminococcaceae	Faecalibacterium	unspecific_Faecalibacterium
0.15	Bacteria	Firmicutes	Clostridia	Oscillospirales	Ruminococcaceae	Faecalibacterium	unspecific_Faecalibacterium
5.13	Bacteria	Firmicutes	Clostridia	Oscillospirales	Ruminococcaceae	Ruminococcus	unspecific_Ruminococcus
0.11	Bacteria	Firmicutes	Clostridia	Oscillospirales	Ruminococcaceae	Ruminococcus	unspecific_Ruminococcus
0.5	Bacteria	Firmicutes	Clostridia	Oscillospirales	Ruminococcaceae	unspecific_Ruminococcaceae	unspecific_Ruminococcaceae
0.8	Bacteria	Bacteroidetes	Bacteroidia	Bacteroidales	Rikenellaceae	Alistipes	unspecific_Alistipes
1.03	Bacteria	Firmicutes	Clostridia	Lachnospirales	Lachnospiraceae	Lachnospiraceae UCG-008	unspecific_Lachnospiraceae UCG-008
1.25	Bacteria	Firmicutes	Clostridia	Lachnospirales	Lachnospiraceae	Lachnospiraceae UCG-008	unspecific_Lachnospiraceae UCG-008
17.8	Bacteria	Firmicutes	Clostridia	Lachnospirales	Lachnospiraceae	Fusicatenibacter	unspecific_Fusicatenibacter
0.1	Bacteria	Bacteroidetes	Bacteroidia	Bacteroidales	Bacteroidaceae	Bacteroides	unspecific_Bacteroides
0.55	Bacteria	Bacteroidetes	Bacteroidia	Bacteroidales	Bacteroidaceae	Bacteroides	unspecific_Bacteroides
0.09	Bacteria	Firmicutes	Clostridia	Lachnospirales	Lachnospiraceae	[Ruminococcus] gauvreauii group	unspecific_[Ruminococcus] gauvreauii group
0.14	Bacteria	Bacteroidetes	Bacteroidia	Bacteroidales	Bacteroidaceae	Bacteroides	unspecific_Bacteroides
0.15	Bacteria	Firmicutes	Clostridia	Oscillospirales	Ruminococcaceae	Subdoligranulum	unspecific_Subdoligranulum
4.55	Bacteria	Bacteroidetes	Bacteroidia	Bacteroidales	Bacteroidaceae	Bacteroides	unspecific_Bacteroides
3.68	Bacteria	Firmicutes	Clostridia	Christensenellales	Christensenellaceae	Christensenellaceae R-7 group	unspecific_Christensenellaceae R-7 group
23.51	Bacteria	Firmicutes	Clostridia	Lachnospirales	Lachnospiraceae	[Ruminococcus] torques group	unspecific_[Ruminococcus] torques group
1.32	Bacteria	Bacteroidetes	Bacteroidia	Bacteroidales	Bacteroidaceae	Bacteroides	unspecific_Bacteroides
0.67	Bacteria	Firmicutes	Clostridia	Lachnospirales	Lachnospiraceae	[Eubacterium] oxidoreducens group	unspecific_[Eubacterium] oxidoreducens group
2.3	Bacteria	Firmicutes	Clostridia	Lachnospirales	Lachnospiraceae	[Ruminococcus] gauvreauii group	unspecific_[Ruminococcus] gauvreauii group
0.95	Bacteria	Firmicutes	Clostridia	Lachnospirales	Lachnospiraceae	[Eubacterium] hallii group	unspecific_[Eubacterium] hallii group
13.33	Bacteria	Firmicutes	Clostridia	Lachnospirales	Lachnospiraceae	Roseburia	unspecific_Roseburia
0.62	Bacteria	Bacteroidetes	Bacteroidia	Bacteroidales	Bacteroidaceae	Bacteroides	unspecific_Bacteroides
98.36	Bacteria	Firmicutes	Clostridia	Oscillospirales	Ruminococcaceae	Faecalibacterium	unspecific_Faecalibacterium
46.46	Bacteria	Firmicutes	Clostridia	Oscillospirales	Ruminococcaceae	Faecalibacterium	unspecific_Faecalibacterium
1.61	Bacteria	Firmicutes	Clostridia	Oscillospirales	Ruminococcaceae	Faecalibacterium	unspecific_Faecalibacterium
0.02	Bacteria	Firmicutes	Clostridia	Oscillospirales	Ruminococcaceae	Faecalibacterium	unspecific_Faecalibacterium
8.05	Bacteria	Firmicutes	Clostridia	Oscillospirales	Ruminococcaceae	Faecalibacterium	unspecific_Faecalibacterium
2	Bacteria	Actinobacteria	Coriobacteriia	Coriobacteriales	Coriobacteriaceae	Collinsella	unspecific_Collinsella
29.1	Bacteria	Firmicutes	Clostridia	Lachnospirales	Lachnospiraceae	Anaerostipes	unspecific_Anaerostipes
0.11	Bacteria	Firmicutes	Clostridia	Oscillospirales	[Eubacterium] coprostanoligenes group	unspecific_[Eubacterium] coprostanoligenes group	unspecific_[Eubacterium] coprostanoligenes group
4.45	Bacteria	Firmicutes	Clostridia	Lachnospirales	Lachnospiraceae	Tyzzerella	unspecific_Tyzzerella
48.04	Bacteria	Firmicutes	Clostridia	Lachnospirales	Lachnospiraceae	Blautia	unspecific_Blautia
1.45	Bacteria	Firmicutes	Clostridia	Lachnospirales	Lachnospiraceae	[Eubacterium] hallii group	unspecific_[Eubacterium] hallii group
0.1	Bacteria	Firmicutes	Clostridia	Oscillospirales	Ruminococcaceae	Subdoligranulum	unspecific_Subdoligranulum
0.25	Bacteria	Firmicutes	Clostridia	Lachnospirales	Lachnospiraceae	Tyzzerella	unspecific_Tyzzerella
0.8	Bacteria	Firmicutes	Clostridia	Oscillospirales	[Eubacterium] coprostanoligenes group	unspecific_[Eubacterium] coprostanoligenes group	unspecific_[Eubacterium] coprostanoligenes group
0.8	Bacteria	Firmicutes	Clostridia	Oscillospirales	[Eubacterium] coprostanoligenes group	unspecific_[Eubacterium] coprostanoligenes group	unspecific_[Eubacterium] coprostanoligenes group
0.02	Bacteria	Firmicutes	Clostridia	Oscillospirales	Ruminococcaceae	Faecalibacterium	unspecific_Faecalibacterium
106.68	Bacteria	Firmicutes	Clostridia	Oscillospirales	Ruminococcaceae	Faecalibacterium	unspecific_Faecalibacterium
0.05	Bacteria	Firmicutes	Clostridia	Lachnospirales	Lachnospiraceae	Anaerostipes	unspecific_Anaerostipes
14.49	Bacteria	Firmicutes	Clostridia	Oscillospirales	Ruminococcaceae	Subdoligranulum	unspecific_Subdoligranulum
36.2	Bacteria	Firmicutes	Clostridia	Lachnospirales	Lachnospiraceae	Agathobacter	unspecific_Agathobacter
2.08	Bacteria	Bacteroidetes	Bacteroidia	Bacteroidales	Bacteroidaceae	Bacteroides	unspecific_Bacteroides
0.1	Bacteria	Firmicutes	Clostridia	Lachnospirales	Lachnospiraceae	Anaerostipes	unspecific_Anaerostipes
0.16	Bacteria	Firmicutes	Clostridia	Oscillospirales	Oscillospiraceae	Colidextribacter	unspecific_Colidextribacter
5.5	Bacteria	Firmicutes	Clostridia	Lachnospirales	Lachnospiraceae	Anaerostipes	unspecific_Anaerostipes
3.26	Bacteria	Firmicutes	Clostridia	Lachnospirales	Lachnospiraceae	Blautia	unspecific_Blautia
1.5	Bacteria	Firmicutes	Clostridia	Lachnospirales	Lachnospiraceae	unspecific_Lachnospiraceae	unspecific_Lachnospiraceae
0.1	Bacteria	Firmicutes	Clostridia	Lachnospirales	Lachnospiraceae	Lachnospiraceae UCG-008	unspecific_Lachnospiraceae UCG-008
0.02	Bacteria	Firmicutes	Clostridia	Oscillospirales	Ruminococcaceae	Faecalibacterium	unspecific_Faecalibacterium
1.29	Bacteria	Firmicutes	Bacilli	Lactobacillales	Streptococcaceae	Streptococcus	unspecific_Streptococcus
0.59	Bacteria	Firmicutes	Clostridia	Lachnospirales	Lachnospiraceae	Blautia	unspecific_Blautia
4	Bacteria	Firmicutes	Clostridia	Lachnospirales	Lachnospiraceae	Anaerostipes	unspecific_Anaerostipes
3.45	Bacteria	Firmicutes	Clostridia	Lachnospirales	Lachnospiraceae	Blautia	unspecific_Blautia
9.49	Bacteria	Firmicutes	Clostridia	Lachnospirales	Lachnospiraceae	Fusicatenibacter	unspecific_Fusicatenibacter
1.29	Bacteria	Firmicutes	Clostridia	Lachnospirales	Lachnospiraceae	Dorea	unspecific_Dorea
3.86	Bacteria	Firmicutes	Clostridia	Lachnospirales	Lachnospiraceae	Lachnospiraceae UCG-008	unspecific_Lachnospiraceae UCG-008
1.54	Bacteria	Firmicutes	Clostridia	Oscillospirales	Ruminococcaceae	Faecalibacterium	unspecific_Faecalibacterium
1	Bacteria	Firmicutes	Clostridia	Lachnospirales	Lachnospiraceae	Blautia	unspecific_Blautia
4.13	Bacteria	Firmicutes	Clostridia	Lachnospirales	Lachnospiraceae	unspecific_Lachnospiraceae	unspecific_Lachnospiraceae
4.19	Bacteria	Firmicutes	Clostridia	Lachnospirales	Lachnospiraceae	Blautia	unspecific_Blautia
12.36	Bacteria	Firmicutes	Clostridia	Lachnospirales	Lachnospiraceae	Anaerostipes	unspecific_Anaerostipes
12.63	Bacteria	Firmicutes	Clostridia	Lachnospirales	Lachnospiraceae	Roseburia	unspecific_Roseburia
0.9	Bacteria	Firmicutes	Clostridia	Lachnospirales	Lachnospiraceae	Fusicatenibacter	unspecific_Fusicatenibacter
19.77	Bacteria	Firmicutes	Clostridia	Lachnospirales	Lachnospiraceae	Lachnospiraceae UCG-008	unspecific_Lachnospiraceae UCG-008
1.5	Bacteria	Firmicutes	Clostridia	Lachnospirales	Lachnospiraceae	Tyzzerella	unspecific_Tyzzerella
2.06	Bacteria	Firmicutes	Clostridia	Lachnospirales	Lachnospiraceae	Lachnoclostridium	unspecific_Lachnoclostridium
0.94	Bacteria	Firmicutes	Clostridia	Lachnospirales	Lachnospiraceae	Anaerostipes	unspecific_Anaerostipes
4.15	Bacteria	Bacteroidetes	Bacteroidia	Bacteroidales	Bacteroidaceae	Bacteroides	unspecific_Bacteroides
0.05	Bacteria	Firmicutes	Clostridia	Lachnospirales	Lachnospiraceae	Lachnospiraceae UCG-008	unspecific_Lachnospiraceae UCG-008
15.98	Bacteria	Firmicutes	Clostridia	Lachnospirales	Lachnospiraceae	[Eubacterium] hallii group	unspecific_[Eubacterium] hallii group
4.84	Bacteria	Firmicutes	Clostridia	Lachnospirales	Lachnospiraceae	Blautia	unspecific_Blautia
0.89	Bacteria	Firmicutes	Clostridia	Lachnospirales	Lachnospiraceae	Sellimonas	unspecific_Sellimonas
0.7	Bacteria	Firmicutes	Clostridia	Lachnospirales	Lachnospiraceae	Lachnospiraceae NK4A136 group	unspecific_Lachnospiraceae NK4A136 group
0.1	Bacteria	Firmicutes	Clostridia	Lachnospirales	Lachnospiraceae	Roseburia	unspecific_Roseburia
1.14	Bacteria	Firmicutes	Clostridia	Lachnospirales	Lachnospiraceae	[Ruminococcus] torques group	unspecific_[Ruminococcus] torques group
0.3	Bacteria	Firmicutes	Clostridia	Lachnospirales	Lachnospiraceae	Blautia	unspecific_Blautia
5.68	Bacteria	Firmicutes	Clostridia	Lachnospirales	Lachnospiraceae	Agathobacter	unspecific_Agathobacter
23.85	Bacteria	Bacteroidetes	Bacteroidia	Bacteroidales	Bacteroidaceae	Bacteroides	unspecific_Bacteroides
0.28	Bacteria	Actinobacteria	Coriobacteriia	Coriobacteriales	Eggerthellaceae	Asaccharobacter	unspecific_Asaccharobacter
0.8	Bacteria	Firmicutes	Clostridia	Oscillospirales	[Eubacterium] coprostanoligenes group	unspecific_[Eubacterium] coprostanoligenes group	unspecific_[Eubacterium] coprostanoligenes group
2.8	Bacteria	Firmicutes	Clostridia	Oscillospirales	Oscillospiraceae	UCG-003	unspecific_UCG-003
1.3	Bacteria	Firmicutes	Clostridia	Oscillospirales	Oscillospiraceae	Flavonifractor	unspecific_Flavonifractor
0.2	Bacteria	Firmicutes	Bacilli	Erysipelotrichales	Erysipelatoclostridiaceae	Erysipelatoclostridium	unspecific_Erysipelatoclostridium
0.8	Bacteria	Firmicutes	Clostridia	Oscillospirales	[Eubacterium] coprostanoligenes group	unspecific_[Eubacterium] coprostanoligenes group	unspecific_[Eubacterium] coprostanoligenes group
1	Bacteria	Firmicutes	Clostridia	Monoglobales	Monoglobaceae	Monoglobus	unspecific_Monoglobus
5.34	Bacteria	Firmicutes	Clostridia	Lachnospirales	Lachnospiraceae	Lachnospiraceae UCG-004	unspecific_Lachnospiraceae UCG-004
22.86	Bacteria	Firmicutes	Clostridia	Lachnospirales	Lachnospiraceae	[Ruminococcus] torques group	unspecific_[Ruminococcus] torques group
6.16	Bacteria	Firmicutes	Clostridia	Lachnospirales	Lachnospiraceae	Anaerostipes	unspecific_Anaerostipes
8.59	Bacteria	Bacteroidetes	Bacteroidia	Bacteroidales	Bacteroidaceae	Bacteroides	unspecific_Bacteroides
22.85	Bacteria	Bacteroidetes	Bacteroidia	Bacteroidales	Bacteroidaceae	Bacteroides	unspecific_Bacteroides
1.5	Bacteria	Firmicutes	Clostridia	Lachnospirales	Lachnospiraceae	Tyzzerella	unspecific_Tyzzerella
8.67	Bacteria	Bacteroidetes	Bacteroidia	Bacteroidales	Rikenellaceae	Alistipes	unspecific_Alistipes
124.48	Bacteria	Firmicutes	Clostridia	Lachnospirales	Lachnospiraceae	Blautia	unspecific_Blautia
0.33	Bacteria	Firmicutes	Clostridia	Lachnospirales	Lachnospiraceae	Blautia	unspecific_Blautia
2.14	Bacteria	Bacteroidetes	Bacteroidia	Bacteroidales	Bacteroidaceae	Bacteroides	unspecific_Bacteroides
1	Bacteria	Firmicutes	Clostridia	Oscillospirales	Ruminococcaceae	Subdoligranulum	unspecific_Subdoligranulum
4.8	Bacteria	Firmicutes	Clostridia	Monoglobales	Monoglobaceae	Monoglobus	unspecific_Monoglobus
1.95	Bacteria	Firmicutes	Clostridia	Oscillospirales	Butyricicoccaceae	Butyricicoccus	unspecific_Butyricicoccus
9.48	Bacteria	Bacteroidetes	Bacteroidia	Bacteroidales	Bacteroidaceae	Bacteroides	unspecific_Bacteroides
16.25	Bacteria	Firmicutes	Clostridia	Oscillospirales	Ruminococcaceae	Ruminococcus	unspecific_Ruminococcus
1.03	Bacteria	Firmicutes	Clostridia	Oscillospirales	Ruminococcaceae	Ruminococcus	unspecific_Ruminococcus
3.17	Bacteria	Firmicutes	Clostridia	Lachnospirales	Lachnospiraceae	Lachnospiraceae UCG-008	unspecific_Lachnospiraceae UCG-008
0.19	Bacteria	Firmicutes	Clostridia	Lachnospirales	Lachnospiraceae	Lachnospiraceae UCG-008	unspecific_Lachnospiraceae UCG-008
1.37	Bacteria	Firmicutes	Clostridia	Lachnospirales	Lachnospiraceae	[Ruminococcus] torques group	unspecific_[Ruminococcus] torques group
3.2	Bacteria	Firmicutes	Clostridia	Lachnospirales	Lachnospiraceae	Lachnospiraceae UCG-008	unspecific_Lachnospiraceae UCG-008
2.7	Bacteria	Firmicutes	Clostridia	Lachnospirales	Lachnospiraceae	Blautia	unspecific_Blautia
0.72	Bacteria	Firmicutes	Clostridia	Lachnospirales	Lachnospiraceae	Blautia	unspecific_Blautia
0.8	Bacteria	Firmicutes	Clostridia	Oscillospirales	[Eubacterium] coprostanoligenes group	unspecific_[Eubacterium] coprostanoligenes group	unspecific_[Eubacterium] coprostanoligenes group
1.63	Bacteria	Firmicutes	Clostridia	Lachnospirales	Lachnospiraceae	Blautia	unspecific_Blautia
10.92	Bacteria	Firmicutes	Clostridia	Lachnospirales	Lachnospiraceae	Fusicatenibacter	unspecific_Fusicatenibacter
0.05	Bacteria	Firmicutes	Clostridia	Oscillospirales	Ruminococcaceae	Ruminococcus	unspecific_Ruminococcus
0.42	Bacteria	Bacteroidetes	Bacteroidia	Bacteroidales	Bacteroidaceae	Bacteroides	unspecific_Bacteroides
0.35	Bacteria	Firmicutes	Clostridia	Lachnospirales	Lachnospiraceae	[Ruminococcus] torques group	unspecific_[Ruminococcus] torques group
74.28	Bacteria	Firmicutes	Clostridia	Lachnospirales	Lachnospiraceae	Blautia	unspecific_Blautia
16.17	Bacteria	Firmicutes	Clostridia	Lachnospirales	Lachnospiraceae	Blautia	unspecific_Blautia
2	Bacteria	Firmicutes	Clostridia	Lachnospirales	Lachnospiraceae	Blautia	unspecific_Blautia
3.72	Bacteria	Firmicutes	Clostridia	Oscillospirales	Ruminococcaceae	Incertae Sedis	unspecific_Incertae Sedis
16.73	Bacteria	Bacteroidetes	Bacteroidia	Bacteroidales	Bacteroidaceae	Bacteroides	unspecific_Bacteroides
0.6	Bacteria	Bacteroidetes	Bacteroidia	Bacteroidales	Bacteroidaceae	Bacteroides	unspecific_Bacteroides
0.26	Bacteria	Firmicutes	Clostridia	Oscillospirales	Ruminococcaceae	Faecalibacterium	unspecific_Faecalibacterium
0.75	Bacteria	Firmicutes	Clostridia	Lachnospirales	Lachnospiraceae	Blautia	unspecific_Blautia
0.2	Bacteria	Bacteroidetes	Bacteroidia	Bacteroidales	Bacteroidaceae	Bacteroides	unspecific_Bacteroides
0.3	Bacteria	Firmicutes	Clostridia	Lachnospirales	Lachnospiraceae	unspecific_Lachnospiraceae	unspecific_Lachnospiraceae
0.13	Bacteria	Firmicutes	Clostridia	Lachnospirales	Lachnospiraceae	Blautia	unspecific_Blautia
1.6	Bacteria	Firmicutes	Clostridia	Oscillospirales	[Eubacterium] coprostanoligenes group	unspecific_[Eubacterium] coprostanoligenes group	unspecific_[Eubacterium] coprostanoligenes group
5.43	Bacteria	Firmicutes	Clostridia	Oscillospirales	[Eubacterium] coprostanoligenes group	unspecific_[Eubacterium] coprostanoligenes group	unspecific_[Eubacterium] coprostanoligenes group
1.5	Bacteria	Firmicutes	Clostridia	Oscillospirales	Ruminococcaceae	Subdoligranulum	unspecific_Subdoligranulum
1.02	Bacteria	Firmicutes	Clostridia	Oscillospirales	Ruminococcaceae	Faecalibacterium	unspecific_Faecalibacterium
1.68	Bacteria	Firmicutes	Clostridia	Lachnospirales	Lachnospiraceae	[Eubacterium] xylanophilum group	unspecific_[Eubacterium] xylanophilum group
0.56	Bacteria	Firmicutes	Clostridia	Lachnospirales	Lachnospiraceae	Blautia	unspecific_Blautia
3.68	Bacteria	Firmicutes	Clostridia	Lachnospirales	Lachnospiraceae	Dorea	unspecific_Dorea
56.28	Bacteria	Firmicutes	Clostridia	Lachnospirales	Lachnospiraceae	Tyzzerella	unspecific_Tyzzerella
26.08	Bacteria	Firmicutes	Clostridia	Lachnospirales	Lachnospiraceae	Anaerostipes	unspecific_Anaerostipes
2.21	Bacteria	Firmicutes	Clostridia	Lachnospirales	Lachnospiraceae	Dorea	unspecific_Dorea
9.84	Bacteria	Firmicutes	Clostridia	Lachnospirales	Lachnospiraceae	unspecific_Lachnospiraceae	unspecific_Lachnospiraceae
12.58	Bacteria	Firmicutes	Clostridia	Lachnospirales	Lachnospiraceae	Dorea	unspecific_Dorea
3.4	Bacteria	Firmicutes	Clostridia	Lachnospirales	Lachnospiraceae	Blautia	unspecific_Blautia
0.33	Bacteria	Firmicutes	Clostridia	Lachnospirales	Lachnospiraceae	Lachnoclostridium	unspecific_Lachnoclostridium
1.12	Bacteria	Proteobacteria	Gammaproteobacteria	Burkholderiales	Sutterellaceae	Parasutterella	unspecific_Parasutterella
6.88	Bacteria	Firmicutes	Clostridia	Oscillospirales	Ruminococcaceae	Ruminococcus	unspecific_Ruminococcus
0.17	Bacteria	Firmicutes	Bacilli	Erysipelotrichales	Erysipelotrichaceae	Faecalitalea	unspecific_Faecalitalea
1	Bacteria	Firmicutes	Clostridia	Lachnospirales	Lachnospiraceae	Dorea	unspecific_Dorea
1.85	Bacteria	Firmicutes	Clostridia	Oscillospirales	Ruminococcaceae	Faecalibacterium	unspecific_Faecalibacterium
0.56	Bacteria	Firmicutes	Clostridia	Lachnospirales	Lachnospiraceae	Lachnospiraceae UCG-008	unspecific_Lachnospiraceae UCG-008
17.59	Bacteria	Firmicutes	Clostridia	Lachnospirales	Lachnospiraceae	Lachnospiraceae UCG-008	unspecific_Lachnospiraceae UCG-008
2.37	Bacteria	Firmicutes	Clostridia	Lachnospirales	Lachnospiraceae	Anaerostipes	unspecific_Anaerostipes
1.33	Bacteria	Firmicutes	Clostridia	Lachnospirales	Lachnospiraceae	Blautia	unspecific_Blautia
0.05	Bacteria	Firmicutes	Clostridia	Lachnospirales	Lachnospiraceae	Lachnospiraceae UCG-008	unspecific_Lachnospiraceae UCG-008
0.29	Bacteria	Firmicutes	Clostridia	Lachnospirales	Lachnospiraceae	Blautia	unspecific_Blautia
8.16	Bacteria	Firmicutes	Clostridia	Lachnospirales	Lachnospiraceae	Blautia	unspecific_Blautia
1.32	Bacteria	Firmicutes	Clostridia	Lachnospirales	Lachnospiraceae	Dorea	unspecific_Dorea
0.29	Bacteria	Firmicutes	Clostridia	Lachnospirales	Lachnospiraceae	[Ruminococcus] torques group	unspecific_[Ruminococcus] torques group
0.41	Bacteria	Firmicutes	Clostridia	Oscillospirales	Ruminococcaceae	Ruminococcus	unspecific_Ruminococcus
0.11	Bacteria	Firmicutes	Clostridia	Lachnospirales	Lachnospiraceae	Roseburia	unspecific_Roseburia
1.17	Bacteria	Firmicutes	Clostridia	Peptostreptococcales-Tissierellales	Peptostreptococcaceae	unspecific_Peptostreptococcaceae	unspecific_Peptostreptococcaceae
12.3	Bacteria	Firmicutes	Clostridia	Lachnospirales	Lachnospiraceae	Roseburia	unspecific_Roseburia
0.5	Bacteria	Firmicutes	Clostridia	Oscillospirales	Ruminococcaceae	Faecalibacterium	unspecific_Faecalibacterium
3.12	Bacteria	Firmicutes	Clostridia	Lachnospirales	Lachnospiraceae	Blautia	unspecific_Blautia
0.2	Bacteria	Firmicutes	Clostridia	Lachnospirales	Lachnospiraceae	[Ruminococcus] torques group	unspecific_[Ruminococcus] torques group
15.93	Bacteria	Firmicutes	Clostridia	Oscillospirales	Ruminococcaceae	Faecalibacterium	unspecific_Faecalibacterium
0.4	Bacteria	Firmicutes	Clostridia	Oscillospirales	Ruminococcaceae	Faecalibacterium	unspecific_Faecalibacterium
0.17	Bacteria	Firmicutes	Clostridia	Christensenellales	Christensenellaceae	Christensenellaceae R-7 group	unspecific_Christensenellaceae R-7 group
1.07	Bacteria	Firmicutes	Clostridia	Lachnospirales	Lachnospiraceae	Lachnospira	unspecific_Lachnospira
9.54	Bacteria	Firmicutes	Clostridia	Lachnospirales	Lachnospiraceae	unspecific_Lachnospiraceae	unspecific_Lachnospiraceae
1.25	Bacteria	Firmicutes	Clostridia	Lachnospirales	Lachnospiraceae	[Ruminococcus] torques group	unspecific_[Ruminococcus] torques group
1	Bacteria	Bacteroidetes	Bacteroidia	Bacteroidales	Rikenellaceae	Alistipes	unspecific_Alistipes
5.89	Bacteria	Firmicutes	Negativicutes	Veillonellales-Selenomonadales	Selenomonadaceae	Megamonas	unspecific_Megamonas
9.97	Bacteria	Firmicutes	Clostridia	Lachnospirales	Lachnospiraceae	Fusicatenibacter	unspecific_Fusicatenibacter
0.55	Bacteria	Firmicutes	Clostridia	Oscillospirales	Oscillospiraceae	UCG-005	unspecific_UCG-005
0.45	Bacteria	Firmicutes	Clostridia	Oscillospirales	Oscillospiraceae	NK4A214 group	unspecific_NK4A214 group
2.88	Bacteria	Firmicutes	Clostridia	Oscillospirales	Ruminococcaceae	Subdoligranulum	unspecific_Subdoligranulum
0.07	Bacteria	Firmicutes	Clostridia	Lachnospirales	Lachnospiraceae	Blautia	unspecific_Blautia
0.02	Bacteria	Firmicutes	Clostridia	Oscillospirales	Ruminococcaceae	Faecalibacterium	unspecific_Faecalibacterium
0.05	Bacteria	Firmicutes	Clostridia	Lachnospirales	Lachnospiraceae	Blautia	unspecific_Blautia
0.8	Bacteria	Firmicutes	Clostridia	Lachnospirales	Lachnospiraceae	Blautia	unspecific_Blautia
0.08	Bacteria	Firmicutes	Clostridia	Lachnospirales	Lachnospiraceae	Lachnospiraceae UCG-008	unspecific_Lachnospiraceae UCG-008
2.17	Bacteria	Firmicutes	Clostridia	Oscillospirales	Ruminococcaceae	Ruminococcus	unspecific_Ruminococcus
0.04	Bacteria	Bacteroidetes	Bacteroidia	Bacteroidales	Bacteroidaceae	Bacteroides	unspecific_Bacteroides
4.17	Bacteria	Firmicutes	Clostridia	Oscillospirales	Oscillospiraceae	unspecific_Oscillospiraceae	unspecific_Oscillospiraceae
3.05	Bacteria	Firmicutes	Clostridia	Lachnospirales	Lachnospiraceae	Lachnospira	unspecific_Lachnospira
0.3	Bacteria	Firmicutes	Clostridia	Lachnospirales	Lachnospiraceae	Lachnospiraceae UCG-008	unspecific_Lachnospiraceae UCG-008
0.23	Bacteria	Firmicutes	Clostridia	Oscillospirales	Oscillospiraceae	NK4A214 group	unspecific_NK4A214 group
0.2	Bacteria	Firmicutes	Clostridia	Oscillospirales	Ruminococcaceae	unspecific_Ruminococcaceae	unspecific_Ruminococcaceae
0.05	Bacteria	Firmicutes	Clostridia	Oscillospirales	Oscillospiraceae	NK4A214 group	unspecific_NK4A214 group
61.27	Bacteria	Firmicutes	Clostridia	Lachnospirales	Lachnospiraceae	unspecific_Lachnospiraceae	unspecific_Lachnospiraceae
0.2	Bacteria	Firmicutes	Clostridia	Lachnospirales	Lachnospiraceae	Lachnospiraceae UCG-008	unspecific_Lachnospiraceae UCG-008
0.2	Bacteria	Firmicutes	Clostridia	Oscillospirales	Ruminococcaceae	unspecific_Ruminococcaceae	unspecific_Ruminococcaceae
1.36	Bacteria	Firmicutes	Clostridia	Lachnospirales	Lachnospiraceae	Blautia	unspecific_Blautia
0.2	Bacteria	Firmicutes	Clostridia	Lachnospirales	Lachnospiraceae	Blautia	unspecific_Blautia
0.1	Bacteria	Firmicutes	Clostridia	Oscillospirales	Ruminococcaceae	unspecific_Ruminococcaceae	unspecific_Ruminococcaceae
1	Bacteria	Firmicutes	Clostridia	Lachnospirales	Lachnospiraceae	Lachnospiraceae UCG-008	unspecific_Lachnospiraceae UCG-008
1.22	Bacteria	Firmicutes	Clostridia	Lachnospirales	Lachnospiraceae	Blautia	unspecific_Blautia
1	Bacteria	Firmicutes	Clostridia	Lachnospirales	Lachnospiraceae	[Ruminococcus] torques group	unspecific_[Ruminococcus] torques group
2.52	Bacteria	Firmicutes	Clostridia	Oscillospirales	Ruminococcaceae	Faecalibacterium	unspecific_Faecalibacterium
0.2	Bacteria	Firmicutes	Clostridia	Oscillospirales	Ruminococcaceae	unspecific_Ruminococcaceae	unspecific_Ruminococcaceae
2.55	Bacteria	Firmicutes	Clostridia	Oscillospirales	Butyricicoccaceae	Butyricicoccus	unspecific_Butyricicoccus
3.02	Bacteria	Firmicutes	Clostridia	Oscillospirales	Ruminococcaceae	Ruminococcus	unspecific_Ruminococcus
0.25	Bacteria	Firmicutes	Clostridia	Oscillospirales	Ruminococcaceae	Subdoligranulum	unspecific_Subdoligranulum
1	Bacteria	Firmicutes	Clostridia	Lachnospirales	Lachnospiraceae	Blautia	unspecific_Blautia
0.05	Bacteria	Firmicutes	Clostridia	Lachnospirales	Lachnospiraceae	[Ruminococcus] torques group	unspecific_[Ruminococcus] torques group
5.81	Bacteria	Firmicutes	Clostridia	Oscillospirales	Ruminococcaceae	Faecalibacterium	unspecific_Faecalibacterium
1.54	Bacteria	Firmicutes	Clostridia	Lachnospirales	Lachnospiraceae	Lachnospiraceae ND3007 group	unspecific_Lachnospiraceae ND3007 group
9.51	Bacteria	Firmicutes	Clostridia	Lachnospirales	Lachnospiraceae	Lachnospiraceae UCG-008	unspecific_Lachnospiraceae UCG-008
196.45	Bacteria	Firmicutes	Clostridia	Oscillospirales	Ruminococcaceae	Faecalibacterium	unspecific_Faecalibacterium
12.56	Bacteria	Firmicutes	Clostridia	Lachnospirales	Lachnospiraceae	Blautia	unspecific_Blautia
1.83	Bacteria	Firmicutes	Clostridia	Oscillospirales	[Eubacterium] coprostanoligenes group	unspecific_[Eubacterium] coprostanoligenes group	unspecific_[Eubacterium] coprostanoligenes group
0.27	Bacteria	Firmicutes	Clostridia	Lachnospirales	Lachnospiraceae	Roseburia	unspecific_Roseburia
0.13	Bacteria	Firmicutes	Clostridia	Lachnospirales	Lachnospiraceae	unspecific_Lachnospiraceae	unspecific_Lachnospiraceae
1.11	Bacteria	Firmicutes	Clostridia	Oscillospirales	Ruminococcaceae	Faecalibacterium	unspecific_Faecalibacterium
0.27	Bacteria	Firmicutes	Bacilli	Erysipelotrichales	Erysipelotrichaceae	Turicibacter	unspecific_Turicibacter
1.55	Bacteria	Firmicutes	Clostridia	Oscillospirales	Butyricicoccaceae	Butyricicoccus	unspecific_Butyricicoccus
0.16	Bacteria	Firmicutes	Clostridia	Oscillospirales	Oscillospiraceae	Colidextribacter	unspecific_Colidextribacter
0.83	Bacteria	Firmicutes	Clostridia	Lachnospirales	Lachnospiraceae	[Ruminococcus] gauvreauii group	unspecific_[Ruminococcus] gauvreauii group
45.21	Bacteria	Firmicutes	Clostridia	Lachnospirales	Lachnospiraceae	Lachnospiraceae ND3007 group	unspecific_Lachnospiraceae ND3007 group
0.27	Bacteria	Firmicutes	Clostridia	Lachnospirales	Lachnospiraceae	[Ruminococcus] torques group	unspecific_[Ruminococcus] torques group
1.85	Bacteria	Actinobacteria	Coriobacteriia	Coriobacteriales	Eggerthellaceae	Enterorhabdus	unspecific_Enterorhabdus
74.38	Bacteria	Firmicutes	Clostridia	Lachnospirales	Lachnospiraceae	Lachnospiraceae UCG-008	unspecific_Lachnospiraceae UCG-008
1.66	Bacteria	Actinobacteria	Coriobacteriia	Coriobacteriales	Eggerthellaceae	Enterorhabdus	unspecific_Enterorhabdus
0.32	Bacteria	Firmicutes	Bacilli	Erysipelotrichales	Erysipelotrichaceae	Holdemanella	unspecific_Holdemanella
8.05	Bacteria	Bacteroidetes	Bacteroidia	Bacteroidales	Bacteroidaceae	Bacteroides	unspecific_Bacteroides
0.15	Bacteria	Firmicutes	Bacilli	Erysipelotrichales	Erysipelotrichaceae	Holdemanella	unspecific_Holdemanella
19.17	Bacteria	Firmicutes	Clostridia	Lachnospirales	Lachnospiraceae	Roseburia	unspecific_Roseburia
5.2	Bacteria	Firmicutes	Clostridia	Oscillospirales	Ruminococcaceae	Faecalibacterium	unspecific_Faecalibacterium
0.46	Bacteria	Bacteroidetes	Bacteroidia	Bacteroidales	Bacteroidaceae	Bacteroides	unspecific_Bacteroides
2.81	Bacteria	Firmicutes	Clostridia	Oscillospirales	Ruminococcaceae	Ruminococcus	unspecific_Ruminococcus
2.99	Bacteria	Firmicutes	Clostridia	Lachnospirales	Lachnospiraceae	Blautia	unspecific_Blautia
1.22	Bacteria	Firmicutes	Clostridia	Lachnospirales	Lachnospiraceae	Lachnospiraceae UCG-008	unspecific_Lachnospiraceae UCG-008
3.67	Bacteria	Firmicutes	Clostridia	Oscillospirales	Ruminococcaceae	Faecalibacterium	unspecific_Faecalibacterium
31.31	Bacteria	Firmicutes	Clostridia	Oscillospirales	Ruminococcaceae	Ruminococcus	unspecific_Ruminococcus
0.05	Bacteria	Firmicutes	Clostridia	Lachnospirales	Lachnospiraceae	Blautia	unspecific_Blautia
3.04	Bacteria	Bacteroidetes	Bacteroidia	Bacteroidales	Bacteroidaceae	Bacteroides	unspecific_Bacteroides
21.55	Bacteria	Firmicutes	Clostridia	Oscillospirales	Ruminococcaceae	Faecalibacterium	unspecific_Faecalibacterium
0.12	Bacteria	Actinobacteria	Coriobacteriia	Coriobacteriales	Eggerthellaceae	unspecific_Eggerthellaceae	unspecific_Eggerthellaceae
0.4	Bacteria	Firmicutes	Clostridia	Lachnospirales	Lachnospiraceae	[Ruminococcus] gauvreauii group	unspecific_[Ruminococcus] gauvreauii group
0.12	Bacteria	Firmicutes	Clostridia	Lachnospirales	Lachnospiraceae	Agathobacter	unspecific_Agathobacter
0.21	Bacteria	Firmicutes	Clostridia	Peptostreptococcales-Tissierellales	Peptostreptococcaceae	Romboutsia	unspecific_Romboutsia
3.66	Bacteria	Firmicutes	Clostridia	Lachnospirales	Lachnospiraceae	Blautia	unspecific_Blautia
46.31	Bacteria	Actinobacteria	Coriobacteriia	Coriobacteriales	Coriobacteriaceae	Collinsella	unspecific_Collinsella
3.5	Bacteria	Actinobacteria	Coriobacteriia	Coriobacteriales	Eggerthellaceae	Enterorhabdus	unspecific_Enterorhabdus
0.07	Bacteria	Firmicutes	Clostridia	Oscillospirales	Ruminococcaceae	CAG-352	unspecific_CAG-352
16.08	Bacteria	Firmicutes	Clostridia	Lachnospirales	Lachnospiraceae	Blautia	unspecific_Blautia
0.15	Bacteria	Firmicutes	Clostridia	Lachnospirales	Lachnospiraceae	Lachnospiraceae UCG-008	unspecific_Lachnospiraceae UCG-008
1.03	Bacteria	Firmicutes	Clostridia	Lachnospirales	Lachnospiraceae	[Ruminococcus] gauvreauii group	unspecific_[Ruminococcus] gauvreauii group
7.65	Bacteria	Firmicutes	Clostridia	Lachnospirales	Lachnospiraceae	Lachnospiraceae UCG-008	unspecific_Lachnospiraceae UCG-008
0.3	Bacteria	Firmicutes	Bacilli	Erysipelotrichales	Erysipelatoclostridiaceae	Catenibacterium	unspecific_Catenibacterium
0.54	Bacteria	Firmicutes	Clostridia	Lachnospirales	Lachnospiraceae	[Ruminococcus] torques group	unspecific_[Ruminococcus] torques group
0.06	Bacteria	Firmicutes	Clostridia	Oscillospirales	Oscillospiraceae	unspecific_Oscillospiraceae	unspecific_Oscillospiraceae
0.32	Bacteria	Firmicutes	Bacilli	Erysipelotrichales	Erysipelotrichaceae	Holdemanella	unspecific_Holdemanella
0.06	Bacteria	Firmicutes	Clostridia	Oscillospirales	Oscillospiraceae	unspecific_Oscillospiraceae	unspecific_Oscillospiraceae
0.45	Bacteria	Firmicutes	Clostridia	Lachnospirales	Lachnospiraceae	[Eubacterium] oxidoreducens group	unspecific_[Eubacterium] oxidoreducens group
0.32	Bacteria	Firmicutes	Bacilli	Erysipelotrichales	Erysipelotrichaceae	Holdemanella	unspecific_Holdemanella
6.5	Bacteria	Firmicutes	Clostridia	Lachnospirales	Lachnospiraceae	Lachnospiraceae UCG-008	unspecific_Lachnospiraceae UCG-008
0.51	Bacteria	Firmicutes	Clostridia	Oscillospirales	Ruminococcaceae	Ruminococcus	unspecific_Ruminococcus
15.99	Bacteria	Firmicutes	Clostridia	Lachnospirales	Lachnospiraceae	Lachnospiraceae NC2004 group	unspecific_Lachnospiraceae NC2004 group
0.38	Bacteria	Actinobacteria	Coriobacteriia	Coriobacteriales	Eggerthellaceae	unspecific_Eggerthellaceae	unspecific_Eggerthellaceae
0.05	Bacteria	Firmicutes	Clostridia	Oscillospirales	Ruminococcaceae	Incertae Sedis	unspecific_Incertae Sedis
0.11	Bacteria	Firmicutes	Clostridia	Lachnospirales	Lachnospiraceae	[Ruminococcus] gauvreauii group	unspecific_[Ruminococcus] gauvreauii group
0.12	Bacteria	Actinobacteria	Coriobacteriia	Coriobacteriales	Eggerthellaceae	unspecific_Eggerthellaceae	unspecific_Eggerthellaceae
1.39	Bacteria	Firmicutes	Clostridia	Lachnospirales	Lachnospiraceae	Coprococcus	unspecific_Coprococcus
3.36	Bacteria	Actinobacteria	Coriobacteriia	Coriobacteriales	Coriobacteriaceae	Collinsella	unspecific_Collinsella
4.87	Bacteria	Firmicutes	Clostridia	Oscillospirales	Ruminococcaceae	Subdoligranulum	unspecific_Subdoligranulum
2.39	Bacteria	Firmicutes	Clostridia	Lachnospirales	Lachnospiraceae	Marvinbryantia	unspecific_Marvinbryantia
4	Bacteria	Firmicutes	Clostridia	Lachnospirales	Lachnospiraceae	[Ruminococcus] gauvreauii group	unspecific_[Ruminococcus] gauvreauii group
0.1	Bacteria	Firmicutes	Clostridia	Oscillospirales	Oscillospiraceae	UCG-002	unspecific_UCG-002
4.2	Bacteria	Firmicutes	Clostridia	Oscillospirales	Oscillospiraceae	UCG-002	unspecific_UCG-002
0.2	Bacteria	Firmicutes	Clostridia	Lachnospirales	Lachnospiraceae	Lachnoclostridium	unspecific_Lachnoclostridium
0.97	Bacteria	Bacteroidetes	Bacteroidia	Bacteroidales	Prevotellaceae	Prevotella	unspecific_Prevotella
1.05	Bacteria	Firmicutes	Clostridia	Oscillospirales	Oscillospiraceae	UCG-005	unspecific_UCG-005
11.37	Bacteria	Firmicutes	Clostridia	Lachnospirales	Lachnospiraceae	unspecific_Lachnospiraceae	unspecific_Lachnospiraceae
0.83	Bacteria	Bacteroidetes	Bacteroidia	Bacteroidales	Bacteroidaceae	Bacteroides	unspecific_Bacteroides
0.06	Bacteria	Bacteroidetes	Bacteroidia	Bacteroidales	Prevotellaceae	Prevotella	unspecific_Prevotella
0.33	Bacteria	Firmicutes	Clostridia	Oscillospirales	UCG-010	unspecific_UCG-010	unspecific_UCG-010
0.92	Bacteria	Firmicutes	Bacilli	Erysipelotrichales	Erysipelotrichaceae	Holdemanella	unspecific_Holdemanella
1.83	Bacteria	Firmicutes	Clostridia	Lachnospirales	Lachnospiraceae	Lachnospiraceae UCG-008	unspecific_Lachnospiraceae UCG-008
0.05	Bacteria	Firmicutes	Clostridia	Oscillospirales	Ruminococcaceae	Faecalibacterium	unspecific_Faecalibacterium
1.2	Bacteria	Firmicutes	Clostridia	Oscillospirales	Butyricicoccaceae	Butyricicoccus	unspecific_Butyricicoccus
9.53	Bacteria	Firmicutes	Clostridia	Lachnospirales	Lachnospiraceae	Roseburia	unspecific_Roseburia
6.58	Bacteria	Firmicutes	Clostridia	Oscillospirales	Ruminococcaceae	Ruminococcus	unspecific_Ruminococcus
22.51	Bacteria	Firmicutes	Bacilli	Erysipelotrichales	Erysipelatoclostridiaceae	Erysipelotrichaceae UCG-003	unspecific_Erysipelotrichaceae UCG-003
2.14	Bacteria	Firmicutes	Clostridia	Oscillospirales	Ruminococcaceae	Faecalibacterium	unspecific_Faecalibacterium
0.1	Bacteria	Firmicutes	Clostridia	Lachnospirales	Lachnospiraceae	Roseburia	unspecific_Roseburia
12.13	Bacteria	Firmicutes	Clostridia	Lachnospirales	Lachnospiraceae	Lachnospira	unspecific_Lachnospira
1.81	Bacteria	Firmicutes	Clostridia	Lachnospirales	Lachnospiraceae	Lachnospiraceae FCS020 group	unspecific_Lachnospiraceae FCS020 group
2.08	Bacteria	Firmicutes	Clostridia	Lachnospirales	Lachnospiraceae	Blautia	unspecific_Blautia
0.1	Bacteria	Firmicutes	Clostridia	Lachnospirales	Lachnospiraceae	Agathobacter	unspecific_Agathobacter
0.86	Bacteria	Firmicutes	Clostridia	Lachnospirales	Lachnospiraceae	[Eubacterium] xylanophilum group	unspecific_[Eubacterium] xylanophilum group
13.06	Bacteria	Bacteroidetes	Bacteroidia	Bacteroidales	Bacteroidaceae	Bacteroides	unspecific_Bacteroides
0.5	Bacteria	Firmicutes	Clostridia	Lachnospirales	Lachnospiraceae	Lachnospiraceae NC2004 group	unspecific_Lachnospiraceae NC2004 group
21.17	Bacteria	Firmicutes	Clostridia	Lachnospirales	Lachnospiraceae	Blautia	unspecific_Blautia
2.58	Bacteria	Firmicutes	Clostridia	Lachnospirales	Lachnospiraceae	Blautia	unspecific_Blautia
0.97	Bacteria	Firmicutes	Clostridia	Lachnospirales	Lachnospiraceae	Lachnoclostridium	unspecific_Lachnoclostridium
0.89	Bacteria	Firmicutes	Clostridia	Lachnospirales	Lachnospiraceae	Lachnospiraceae FCS020 group	unspecific_Lachnospiraceae FCS020 group
0.01	Bacteria	Bacteroidetes	Bacteroidia	Bacteroidales	Prevotellaceae	Prevotella	unspecific_Prevotella
0.12	Bacteria	Firmicutes	Clostridia	Oscillospirales	Oscillospiraceae	UCG-005	unspecific_UCG-005
0.08	Bacteria	Firmicutes	Clostridia	Oscillospirales	Ruminococcaceae	Ruminococcus	unspecific_Ruminococcus
2033.79	Bacteria	Bacteroidetes	Bacteroidia	Bacteroidales	Prevotellaceae	Prevotella	unspecific_Prevotella
0.2	Bacteria	Firmicutes	Clostridia	Lachnospirales	Lachnospiraceae	Lachnospira	unspecific_Lachnospira
4.4	Bacteria	Firmicutes	Clostridia	Lachnospirales	Lachnospiraceae	Anaerostipes	unspecific_Anaerostipes
2.76	Bacteria	Firmicutes	Clostridia	Oscillospirales	Ruminococcaceae	Ruminococcus	unspecific_Ruminococcus
5.82	Bacteria	Firmicutes	Clostridia	Lachnospirales	Lachnospiraceae	Agathobacter	unspecific_Agathobacter
0.05	Bacteria	Firmicutes	Clostridia	Clostridiales	Clostridiaceae	Clostridium sensu stricto 1	unspecific_Clostridium sensu stricto 1
1.59	Bacteria	Firmicutes	Clostridia	Lachnospirales	Lachnospiraceae	[Eubacterium] eligens group	unspecific_[Eubacterium] eligens group
11	Bacteria	Firmicutes	Clostridia	Lachnospirales	Lachnospiraceae	Dorea	unspecific_Dorea
3.01	Bacteria	Firmicutes	Clostridia	Lachnospirales	Lachnospiraceae	Lachnospiraceae FCS020 group	unspecific_Lachnospiraceae FCS020 group
0.74	Bacteria	Firmicutes	Clostridia	Lachnospirales	Lachnospiraceae	Blautia	unspecific_Blautia
2.58	Bacteria	Firmicutes	Clostridia	Oscillospirales	Ruminococcaceae	Subdoligranulum	unspecific_Subdoligranulum
0.32	Bacteria	Firmicutes	Clostridia	Oscillospirales	Ruminococcaceae	Faecalibacterium	unspecific_Faecalibacterium
0.05	Bacteria	Bacteroidetes	Bacteroidia	Bacteroidales	Prevotellaceae	Prevotella	unspecific_Prevotella
1	Bacteria	Firmicutes	Bacilli	Erysipelotrichales	Erysipelotrichaceae	Holdemanella	unspecific_Holdemanella
6.5	Bacteria	Firmicutes	Clostridia	Lachnospirales	Lachnospiraceae	Blautia	unspecific_Blautia
0.28	Bacteria	Firmicutes	Clostridia	Oscillospirales	Ruminococcaceae	Faecalibacterium	unspecific_Faecalibacterium
1.05	Bacteria	Firmicutes	Clostridia	Lachnospirales	Lachnospiraceae	Roseburia	unspecific_Roseburia
6.15	Bacteria	Firmicutes	Clostridia	Lachnospirales	Lachnospiraceae	Blautia	unspecific_Blautia
0.21	Bacteria	Firmicutes	Clostridia	Lachnospirales	Lachnospiraceae	Blautia	unspecific_Blautia
0.06	Bacteria	Firmicutes	Clostridia	Oscillospirales	Ruminococcaceae	[Eubacterium] siraeum group	unspecific_[Eubacterium] siraeum group
0.23	Bacteria	Bacteroidetes	Bacteroidia	Bacteroidales	Prevotellaceae	Prevotella	unspecific_Prevotella
0.29	Bacteria	Firmicutes	Clostridia	Lachnospirales	Lachnospiraceae	unspecific_Lachnospiraceae	unspecific_Lachnospiraceae
2.5	Bacteria	Firmicutes	Clostridia	Lachnospirales	Lachnospiraceae	Anaerostipes	unspecific_Anaerostipes
1.25	Bacteria	Firmicutes	Clostridia	Lachnospirales	Lachnospiraceae	Lachnospiraceae NK4A136 group	unspecific_Lachnospiraceae NK4A136 group
1	Bacteria	Firmicutes	Clostridia	Lachnospirales	Lachnospiraceae	unspecific_Lachnospiraceae	unspecific_Lachnospiraceae
0.02	Bacteria	Bacteroidetes	Bacteroidia	Bacteroidales	Prevotellaceae	Prevotella	unspecific_Prevotella
0.07	Bacteria	Firmicutes	Clostridia	Christensenellales	Christensenellaceae	Christensenellaceae R-7 group	unspecific_Christensenellaceae R-7 group
8.06	Bacteria	Firmicutes	Clostridia	Lachnospirales	Lachnospiraceae	Fusicatenibacter	unspecific_Fusicatenibacter
9.04	Bacteria	Firmicutes	Clostridia	Lachnospirales	Lachnospiraceae	Roseburia	unspecific_Roseburia
0.1	Bacteria	Firmicutes	Clostridia	Lachnospirales	Lachnospiraceae	Lachnospiraceae UCG-008	unspecific_Lachnospiraceae UCG-008
40.7	Bacteria	Firmicutes	Bacilli	Erysipelotrichales	Erysipelatoclostridiaceae	Erysipelotrichaceae UCG-003	unspecific_Erysipelotrichaceae UCG-003
10.4	Bacteria	Firmicutes	Clostridia	Lachnospirales	Lachnospiraceae	Blautia	unspecific_Blautia
0.2	Bacteria	Firmicutes	Clostridia	Lachnospirales	Lachnospiraceae	[Ruminococcus] torques group	unspecific_[Ruminococcus] torques group
1.28	Bacteria	Firmicutes	Clostridia	Lachnospirales	Lachnospiraceae	unspecific_Lachnospiraceae	unspecific_Lachnospiraceae
4.8	Bacteria	Firmicutes	Clostridia	Monoglobales	Monoglobaceae	Monoglobus	unspecific_Monoglobus
0.05	Bacteria	Bacteroidetes	Bacteroidia	Bacteroidales	Bacteroidaceae	Bacteroides	unspecific_Bacteroides
0.08	Bacteria	Firmicutes	Clostridia	Lachnospirales	Lachnospiraceae	Blautia	unspecific_Blautia
4.95	Bacteria	Firmicutes	Clostridia	Lachnospirales	Lachnospiraceae	Blautia	unspecific_Blautia
0.38	Bacteria	Firmicutes	Clostridia	Oscillospirales	Ruminococcaceae	Faecalibacterium	unspecific_Faecalibacterium
5.92	Bacteria	Firmicutes	Clostridia	Lachnospirales	Lachnospiraceae	Blautia	unspecific_Blautia
2.61	Bacteria	Firmicutes	Clostridia	Lachnospirales	Lachnospiraceae	Coprococcus	unspecific_Coprococcus
3.2	Bacteria	Firmicutes	Clostridia	Lachnospirales	Lachnospiraceae	Dorea	unspecific_Dorea
0.28	Bacteria	Firmicutes	Clostridia	Oscillospirales	Ruminococcaceae	Faecalibacterium	unspecific_Faecalibacterium
101.08	Bacteria	Firmicutes	Clostridia	Lachnospirales	Lachnospiraceae	[Ruminococcus] torques group	unspecific_[Ruminococcus] torques group
27.1	Bacteria	Firmicutes	Clostridia	Oscillospirales	Ruminococcaceae	Faecalibacterium	unspecific_Faecalibacterium
4.19	Bacteria	Firmicutes	Clostridia	Lachnospirales	Lachnospiraceae	Dorea	unspecific_Dorea
1	Bacteria	Firmicutes	Clostridia	Lachnospirales	Lachnospiraceae	Dorea	unspecific_Dorea
9.25	Bacteria	Firmicutes	Clostridia	Lachnospirales	Lachnospiraceae	[Ruminococcus] torques group	unspecific_[Ruminococcus] torques group
5.94	Bacteria	Firmicutes	Clostridia	Lachnospirales	Lachnospiraceae	Dorea	unspecific_Dorea
0.07	Bacteria	Proteobacteria	Gammaproteobacteria	Burkholderiales	Sutterellaceae	Parasutterella	unspecific_Parasutterella
2.14	Bacteria	Firmicutes	Clostridia	Lachnospirales	Lachnospiraceae	Fusicatenibacter	unspecific_Fusicatenibacter
8.8	Bacteria	Firmicutes	Clostridia	Lachnospirales	Lachnospiraceae	Fusicatenibacter	unspecific_Fusicatenibacter
57.14	Bacteria	Firmicutes	Clostridia	Lachnospirales	Lachnospiraceae	Agathobacter	unspecific_Agathobacter
7.82	Bacteria	Firmicutes	Clostridia	Lachnospirales	Lachnospiraceae	Blautia	unspecific_Blautia
5.25	Bacteria	Firmicutes	Clostridia	Lachnospirales	Lachnospiraceae	Lachnospiraceae NC2004 group	unspecific_Lachnospiraceae NC2004 group
0.23	Bacteria	Firmicutes	Clostridia	Oscillospirales	Ruminococcaceae	Faecalibacterium	unspecific_Faecalibacterium
3.39	Bacteria	Firmicutes	Clostridia	Lachnospirales	Lachnospiraceae	Fusicatenibacter	unspecific_Fusicatenibacter
92.73	Bacteria	Actinobacteria	Coriobacteriia	Coriobacteriales	Coriobacteriaceae	Collinsella	unspecific_Collinsella
5.29	Bacteria	Firmicutes	Clostridia	Oscillospirales	Ruminococcaceae	Ruminococcus	unspecific_Ruminococcus
0.25	Bacteria	Firmicutes	Clostridia	Lachnospirales	Lachnospiraceae	[Ruminococcus] torques group	unspecific_[Ruminococcus] torques group
20.73	Bacteria	Firmicutes	Clostridia	Lachnospirales	Lachnospiraceae	Agathobacter	unspecific_Agathobacter
113.5	Bacteria	Firmicutes	Clostridia	Lachnospirales	Lachnospiraceae	Roseburia	unspecific_Roseburia
3.54	Bacteria	Firmicutes	Clostridia	Lachnospirales	Lachnospiraceae	Lachnospiraceae UCG-008	unspecific_Lachnospiraceae UCG-008
0.15	Bacteria	Firmicutes	Clostridia	Lachnospirales	Lachnospiraceae	Blautia	unspecific_Blautia
18.41	Bacteria	Firmicutes	Clostridia	Lachnospirales	Lachnospiraceae	Blautia	unspecific_Blautia
17.45	Bacteria	Firmicutes	Clostridia	Lachnospirales	Lachnospiraceae	Blautia	unspecific_Blautia
7.22	Bacteria	Firmicutes	Clostridia	Lachnospirales	Lachnospiraceae	Blautia	unspecific_Blautia
0.28	Bacteria	Firmicutes	Clostridia	Lachnospirales	Lachnospiraceae	Blautia	unspecific_Blautia
12.69	Bacteria	Firmicutes	Clostridia	Lachnospirales	Lachnospiraceae	Roseburia	unspecific_Roseburia
1.2	Bacteria	Firmicutes	Clostridia	Lachnospirales	Lachnospiraceae	Agathobacter	unspecific_Agathobacter
18.53	Bacteria	Firmicutes	Clostridia	Lachnospirales	Lachnospiraceae	Blautia	unspecific_Blautia
42.24	Bacteria	Firmicutes	Clostridia	Lachnospirales	Lachnospiraceae	Roseburia	unspecific_Roseburia
0.92	Bacteria	Firmicutes	Clostridia	Lachnospirales	Lachnospiraceae	Blautia	unspecific_Blautia
9.85	Bacteria	Firmicutes	Clostridia	Lachnospirales	Lachnospiraceae	Anaerostipes	unspecific_Anaerostipes
0.33	Bacteria	Firmicutes	Clostridia	Lachnospirales	Lachnospiraceae	Roseburia	unspecific_Roseburia
3.47	Bacteria	Firmicutes	Clostridia	Lachnospirales	Lachnospiraceae	Blautia	unspecific_Blautia
6.7	Bacteria	Firmicutes	Clostridia	Oscillospirales	Ruminococcaceae	Faecalibacterium	unspecific_Faecalibacterium
1.93	Bacteria	Firmicutes	Clostridia	Lachnospirales	Lachnospiraceae	Blautia	unspecific_Blautia
14.37	Bacteria	Firmicutes	Clostridia	Lachnospirales	Lachnospiraceae	Roseburia	unspecific_Roseburia
0.67	Bacteria	Firmicutes	Clostridia	Oscillospirales	Ruminococcaceae	Faecalibacterium	unspecific_Faecalibacterium
83.48	Bacteria	Firmicutes	Clostridia	Lachnospirales	Lachnospiraceae	Fusicatenibacter	unspecific_Fusicatenibacter
6.37	Bacteria	Firmicutes	Clostridia	Oscillospirales	Ruminococcaceae	Faecalibacterium	unspecific_Faecalibacterium
10.08	Bacteria	Firmicutes	Clostridia	Lachnospirales	Lachnospiraceae	Fusicatenibacter	unspecific_Fusicatenibacter
5.29	Bacteria	Firmicutes	Clostridia	Oscillospirales	Ruminococcaceae	Ruminococcus	unspecific_Ruminococcus
19.98	Bacteria	Firmicutes	Clostridia	Lachnospirales	Lachnospiraceae	Lachnospiraceae UCG-008	unspecific_Lachnospiraceae UCG-008
4.5	Bacteria	Firmicutes	Clostridia	Oscillospirales	Butyricicoccaceae	Butyricicoccus	unspecific_Butyricicoccus
6.67	Bacteria	Firmicutes	Clostridia	Lachnospirales	Lachnospiraceae	Anaerostipes	unspecific_Anaerostipes
36.12	Bacteria	Firmicutes	Clostridia	Lachnospirales	Lachnospiraceae	Roseburia	unspecific_Roseburia
13.46	Bacteria	Firmicutes	Clostridia	Lachnospirales	Lachnospiraceae	Anaerostipes	unspecific_Anaerostipes
0.93	Bacteria	Firmicutes	Clostridia	Lachnospirales	Lachnospiraceae	Blautia	unspecific_Blautia
0.78	Bacteria	Firmicutes	Clostridia	Lachnospirales	Lachnospiraceae	[Eubacterium] hallii group	unspecific_[Eubacterium] hallii group
0.2	Bacteria	Firmicutes	Clostridia	Lachnospirales	Lachnospiraceae	Dorea	unspecific_Dorea
2.93	Bacteria	Firmicutes	Clostridia	Lachnospirales	Lachnospiraceae	Lachnospiraceae FCS020 group	unspecific_Lachnospiraceae FCS020 group
1.41	Bacteria	Firmicutes	Clostridia	Lachnospirales	Lachnospiraceae	Lachnospiraceae NK4A136 group	unspecific_Lachnospiraceae NK4A136 group
109.15	Bacteria	Firmicutes	Clostridia	Oscillospirales	Ruminococcaceae	Faecalibacterium	unspecific_Faecalibacterium
30.52	Bacteria	Firmicutes	Clostridia	Lachnospirales	Lachnospiraceae	Agathobacter	unspecific_Agathobacter
6.16	Bacteria	Firmicutes	Clostridia	Lachnospirales	Lachnospiraceae	Blautia	unspecific_Blautia
19	Bacteria	Firmicutes	Clostridia	Oscillospirales	Ruminococcaceae	Faecalibacterium	unspecific_Faecalibacterium
5.23	Bacteria	Firmicutes	Clostridia	Lachnospirales	Lachnospiraceae	[Eubacterium] hallii group	unspecific_[Eubacterium] hallii group
54	Bacteria	Firmicutes	Clostridia	Oscillospirales	Ruminococcaceae	Faecalibacterium	unspecific_Faecalibacterium
2.4	Bacteria	Firmicutes	Clostridia	Lachnospirales	Lachnospiraceae	Anaerostipes	unspecific_Anaerostipes
0.01	Bacteria	Firmicutes	Clostridia	Lachnospirales	Lachnospiraceae	Tyzzerella	unspecific_Tyzzerella
0.05	Bacteria	Firmicutes	Clostridia	Lachnospirales	Lachnospiraceae	Lachnoclostridium	unspecific_Lachnoclostridium
2.48	Bacteria	Firmicutes	Clostridia	Oscillospirales	Ruminococcaceae	Faecalibacterium	unspecific_Faecalibacterium
36.48	Bacteria	Firmicutes	Clostridia	Lachnospirales	Lachnospiraceae	[Ruminococcus] torques group	unspecific_[Ruminococcus] torques group
66.67	Bacteria	Firmicutes	Clostridia	Oscillospirales	Ruminococcaceae	Faecalibacterium	unspecific_Faecalibacterium
0.12	Bacteria	Firmicutes	Clostridia	Lachnospirales	Lachnospiraceae	Anaerostipes	unspecific_Anaerostipes
2.52	Bacteria	Firmicutes	Clostridia	Lachnospirales	Lachnospiraceae	Agathobacter	unspecific_Agathobacter
4.18	Bacteria	Firmicutes	Clostridia	Lachnospirales	Lachnospiraceae	Blautia	unspecific_Blautia
0.25	Bacteria	Firmicutes	Clostridia	Lachnospirales	Lachnospiraceae	[Ruminococcus] torques group	unspecific_[Ruminococcus] torques group
10.64	Bacteria	Firmicutes	Clostridia	Lachnospirales	Lachnospiraceae	[Ruminococcus] torques group	unspecific_[Ruminococcus] torques group
1.1	Bacteria	Firmicutes	Clostridia	Lachnospirales	Lachnospiraceae	Roseburia	unspecific_Roseburia
1	Bacteria	Firmicutes	Clostridia	Oscillospirales	Ruminococcaceae	Incertae Sedis	unspecific_Incertae Sedis
54.43	Bacteria	Firmicutes	Clostridia	Oscillospirales	Ruminococcaceae	Faecalibacterium	unspecific_Faecalibacterium
6.52	Bacteria	Firmicutes	Clostridia	Oscillospirales	Ruminococcaceae	Subdoligranulum	unspecific_Subdoligranulum
0.2	Bacteria	Firmicutes	Clostridia	Lachnospirales	Lachnospiraceae	[Ruminococcus] torques group	unspecific_[Ruminococcus] torques group
3.5	Bacteria	Firmicutes	Clostridia	Lachnospirales	Lachnospiraceae	Anaerostipes	unspecific_Anaerostipes
0.7	Bacteria	Firmicutes	Clostridia	Lachnospirales	Lachnospiraceae	Dorea	unspecific_Dorea
0.35	Bacteria	Firmicutes	Clostridia	Oscillospirales	Butyricicoccaceae	Butyricicoccus	unspecific_Butyricicoccus
5.46	Bacteria	Firmicutes	Clostridia	Lachnospirales	Lachnospiraceae	[Ruminococcus] torques group	unspecific_[Ruminococcus] torques group
1.3	Bacteria	Firmicutes	Clostridia	Lachnospirales	Lachnospiraceae	Lachnospiraceae NK4A136 group	unspecific_Lachnospiraceae NK4A136 group
1	Bacteria	Firmicutes	Clostridia	Lachnospirales	Lachnospiraceae	Agathobacter	unspecific_Agathobacter
0.14	Bacteria	Firmicutes	Clostridia	Lachnospirales	Lachnospiraceae	[Ruminococcus] torques group	unspecific_[Ruminococcus] torques group
0.02	Bacteria	Actinobacteria	Coriobacteriia	Coriobacteriales	Coriobacteriaceae	Collinsella	unspecific_Collinsella
19.94	Bacteria	Firmicutes	Clostridia	Lachnospirales	Lachnospiraceae	Blautia	unspecific_Blautia
1	Bacteria	Firmicutes	Clostridia	Peptostreptococcales-Tissierellales	Anaerovoracaceae	[Eubacterium] brachy group	unspecific_[Eubacterium] brachy group
0.6	Bacteria	Firmicutes	Clostridia	Clostridiales	Clostridiaceae	Clostridium sensu stricto 1	unspecific_Clostridium sensu stricto 1
0.11	Bacteria	Firmicutes	Clostridia	Lachnospirales	Lachnospiraceae	Blautia	unspecific_Blautia
1.35	Bacteria	Firmicutes	Clostridia	Lachnospirales	Lachnospiraceae	[Ruminococcus] gauvreauii group	unspecific_[Ruminococcus] gauvreauii group
0.4	Bacteria	Firmicutes	Clostridia	Lachnospirales	Lachnospiraceae	[Ruminococcus] gauvreauii group	unspecific_[Ruminococcus] gauvreauii group
0.25	Bacteria	Firmicutes	Clostridia	Lachnospirales	Lachnospiraceae	[Ruminococcus] gauvreauii group	unspecific_[Ruminococcus] gauvreauii group
37.22	Bacteria	Firmicutes	Clostridia	Lachnospirales	Lachnospiraceae	Blautia	unspecific_Blautia
0.24	Bacteria	Firmicutes	Clostridia	Lachnospirales	Lachnospiraceae	unspecific_Lachnospiraceae	unspecific_Lachnospiraceae
0.25	Bacteria	Firmicutes	Clostridia	Lachnospirales	Lachnospiraceae	Tyzzerella	unspecific_Tyzzerella
0.57	Bacteria	Firmicutes	Clostridia	Lachnospirales	Lachnospiraceae	Fusicatenibacter	unspecific_Fusicatenibacter
0.17	Bacteria	Firmicutes	Clostridia	Lachnospirales	Lachnospiraceae	unspecific_Lachnospiraceae	unspecific_Lachnospiraceae
38.38	Bacteria	Firmicutes	Clostridia	Lachnospirales	Lachnospiraceae	Blautia	unspecific_Blautia
0.12	Bacteria	Firmicutes	Clostridia	Lachnospirales	Lachnospiraceae	Eisenbergiella	unspecific_Eisenbergiella
0.14	Bacteria	Firmicutes	Clostridia	Lachnospirales	Lachnospiraceae	[Ruminococcus] gnavus group	unspecific_[Ruminococcus] gnavus group
0.17	Bacteria	Firmicutes	Bacilli	Erysipelotrichales	Erysipelotrichaceae	Faecalitalea	unspecific_Faecalitalea
0.41	Bacteria	Firmicutes	Clostridia	Lachnospirales	Lachnospiraceae	Blautia	unspecific_Blautia
0.47	Bacteria	Actinobacteria	Coriobacteriia	Coriobacteriales	Eggerthellaceae	Eggerthella	unspecific_Eggerthella
8.17	Bacteria	Verrucomicrobia	Verrucomicrobiae	Verrucomicrobiales	Akkermansiaceae	Akkermansia	unspecific_Akkermansia
0.33	Bacteria	Firmicutes	Clostridia	Lachnospirales	Defluviitaleaceae	Defluviitaleaceae UCG-011	unspecific_Defluviitaleaceae UCG-011
0.28	Bacteria	Firmicutes	Clostridia	Oscillospirales	Ruminococcaceae	Faecalibacterium	unspecific_Faecalibacterium
0.35	Bacteria	Firmicutes	Clostridia	Lachnospirales	Lachnospiraceae	Blautia	unspecific_Blautia
0.25	Bacteria	Firmicutes	Clostridia	Oscillospirales	Ruminococcaceae	Faecalibacterium	unspecific_Faecalibacterium
0.17	Bacteria	Firmicutes	Clostridia	Lachnospirales	Lachnospiraceae	Lachnoclostridium	unspecific_Lachnoclostridium
0.15	Bacteria	Bacteroidetes	Bacteroidia	Bacteroidales	Bacteroidaceae	Bacteroides	unspecific_Bacteroides
1.33	Bacteria	Firmicutes	Clostridia	Oscillospirales	Oscillospiraceae	Oscillibacter	unspecific_Oscillibacter
3.48	Bacteria	Firmicutes	Clostridia	Lachnospirales	Lachnospiraceae	Roseburia	unspecific_Roseburia
0.25	Bacteria	Firmicutes	Clostridia	Lachnospirales	Lachnospiraceae	Lachnoclostridium	unspecific_Lachnoclostridium
0.8	Bacteria	Firmicutes	Clostridia	Oscillospirales	[Eubacterium] coprostanoligenes group	unspecific_[Eubacterium] coprostanoligenes group	unspecific_[Eubacterium] coprostanoligenes group
12.28	Bacteria	Firmicutes	Clostridia	Lachnospirales	Lachnospiraceae	Roseburia	unspecific_Roseburia
0.25	Bacteria	Firmicutes	Clostridia	Lachnospirales	Lachnospiraceae	unspecific_Lachnospiraceae	unspecific_Lachnospiraceae
1.98	Bacteria	Firmicutes	Clostridia	Lachnospirales	Lachnospiraceae	[Eubacterium] xylanophilum group	unspecific_[Eubacterium] xylanophilum group
0.14	Bacteria	Firmicutes	Clostridia	Lachnospirales	Lachnospiraceae	Blautia	unspecific_Blautia
0.25	Bacteria	Firmicutes	Clostridia	Lachnospirales	Lachnospiraceae	Blautia	unspecific_Blautia
0.25	Bacteria	Firmicutes	Clostridia	Lachnospirales	Lachnospiraceae	Blautia	unspecific_Blautia
1.43	Bacteria	Firmicutes	Clostridia	Peptostreptococcales-Tissierellales	Peptostreptococcaceae	unspecific_Peptostreptococcaceae	unspecific_Peptostreptococcaceae
0.22	Bacteria	Firmicutes	Clostridia	Lachnospirales	Lachnospiraceae	Lachnoclostridium	unspecific_Lachnoclostridium
0.17	Bacteria	Firmicutes	Clostridia	Lachnospirales	Lachnospiraceae	unspecific_Lachnospiraceae	unspecific_Lachnospiraceae
0.02	Bacteria	Firmicutes	Clostridia	Lachnospirales	Lachnospiraceae	[Ruminococcus] gnavus group	unspecific_[Ruminococcus] gnavus group
0.51	Bacteria	Firmicutes	Clostridia	Lachnospirales	Lachnospiraceae	Moryella	unspecific_Moryella
2.46	Bacteria	Firmicutes	Clostridia	Lachnospirales	Lachnospiraceae	Blautia	unspecific_Blautia
1	Bacteria	Firmicutes	Clostridia	Lachnospirales	Lachnospiraceae	Blautia	unspecific_Blautia
0.05	Bacteria	Firmicutes	Clostridia	Lachnospirales	Lachnospiraceae	Blautia	unspecific_Blautia
0.05	Bacteria	Firmicutes	Clostridia	Lachnospirales	Lachnospiraceae	Blautia	unspecific_Blautia
0.27	Bacteria	Firmicutes	Clostridia	Lachnospirales	Lachnospiraceae	Lachnoclostridium	unspecific_Lachnoclostridium
0.27	Bacteria	Firmicutes	Clostridia	Lachnospirales	Lachnospiraceae	[Ruminococcus] gauvreauii group	unspecific_[Ruminococcus] gauvreauii group
0.25	Bacteria	Actinobacteria	Coriobacteriia	Coriobacteriales	Eggerthellaceae	unspecific_Eggerthellaceae	unspecific_Eggerthellaceae
0.31	Bacteria	Firmicutes	Clostridia	Lachnospirales	Lachnospiraceae	Blautia	unspecific_Blautia
1.24	Bacteria	Firmicutes	Clostridia	Lachnospirales	Lachnospiraceae	Blautia	unspecific_Blautia
3.94	Bacteria	Firmicutes	Clostridia	Lachnospirales	Lachnospiraceae	Blautia	unspecific_Blautia
22.25	Bacteria	Firmicutes	Clostridia	Lachnospirales	Lachnospiraceae	Blautia	unspecific_Blautia
0.25	Bacteria	Firmicutes	Clostridia	Lachnospirales	Lachnospiraceae	Dorea	unspecific_Dorea
3.08	Bacteria	Firmicutes	Clostridia	Lachnospirales	Lachnospiraceae	Blautia	unspecific_Blautia
0.19	Bacteria	Firmicutes	Clostridia	Lachnospirales	Lachnospiraceae	Lachnospiraceae UCG-008	unspecific_Lachnospiraceae UCG-008
52.13	Bacteria	Firmicutes	Clostridia	Oscillospirales	Ruminococcaceae	Subdoligranulum	unspecific_Subdoligranulum
4.9	Bacteria	Firmicutes	Clostridia	Lachnospirales	Lachnospiraceae	[Ruminococcus] torques group	unspecific_[Ruminococcus] torques group
2.02	Bacteria	Firmicutes	Clostridia	Lachnospirales	Lachnospiraceae	Lachnospiraceae UCG-008	unspecific_Lachnospiraceae UCG-008
3.32	Bacteria	Firmicutes	Clostridia	Oscillospirales	Ruminococcaceae	Faecalibacterium	unspecific_Faecalibacterium
14	Bacteria	Firmicutes	Clostridia	Oscillospirales	Ruminococcaceae	Subdoligranulum	unspecific_Subdoligranulum
0.1	Bacteria	Firmicutes	Clostridia	Oscillospirales	Ruminococcaceae	Faecalibacterium	unspecific_Faecalibacterium
3	Bacteria	Firmicutes	Bacilli	Erysipelotrichales	Erysipelatoclostridiaceae	Erysipelotrichaceae UCG-003	unspecific_Erysipelotrichaceae UCG-003
2.19	Bacteria	Firmicutes	Clostridia	Lachnospirales	Lachnospiraceae	Roseburia	unspecific_Roseburia
0.48	Bacteria	Firmicutes	Clostridia	Lachnospirales	Lachnospiraceae	[Eubacterium] hallii group	unspecific_[Eubacterium] hallii group
1.3	Bacteria	Firmicutes	Clostridia	Lachnospirales	Lachnospiraceae	Roseburia	unspecific_Roseburia
19.98	Bacteria	Firmicutes	Clostridia	Lachnospirales	Lachnospiraceae	Fusicatenibacter	unspecific_Fusicatenibacter
5.9	Bacteria	Firmicutes	Clostridia	Lachnospirales	Lachnospiraceae	Roseburia	unspecific_Roseburia
4.14	Bacteria	Firmicutes	Clostridia	Lachnospirales	Lachnospiraceae	Blautia	unspecific_Blautia
0.92	Bacteria	Firmicutes	Clostridia	Lachnospirales	Lachnospiraceae	Blautia	unspecific_Blautia
0.05	Bacteria	Firmicutes	Clostridia	Lachnospirales	Lachnospiraceae	Lachnospiraceae UCG-008	unspecific_Lachnospiraceae UCG-008
19.26	Bacteria	Firmicutes	Clostridia	Lachnospirales	Lachnospiraceae	[Ruminococcus] torques group	unspecific_[Ruminococcus] torques group
6.43	Bacteria	Firmicutes	Clostridia	Oscillospirales	Ruminococcaceae	Faecalibacterium	unspecific_Faecalibacterium
13.42	Bacteria	Firmicutes	Clostridia	Lachnospirales	Lachnospiraceae	Agathobacter	unspecific_Agathobacter
4.68	Bacteria	Firmicutes	Clostridia	Oscillospirales	[Eubacterium] coprostanoligenes group	unspecific_[Eubacterium] coprostanoligenes group	unspecific_[Eubacterium] coprostanoligenes group
16.62	Bacteria	Firmicutes	Clostridia	Lachnospirales	Lachnospiraceae	Roseburia	unspecific_Roseburia
7.64	Bacteria	Firmicutes	Clostridia	Lachnospirales	Lachnospiraceae	Fusicatenibacter	unspecific_Fusicatenibacter
17.92	Bacteria	Firmicutes	Clostridia	Lachnospirales	Lachnospiraceae	Roseburia	unspecific_Roseburia
0.02	Bacteria	Firmicutes	Bacilli	Lactobacillales	Streptococcaceae	Streptococcus	unspecific_Streptococcus
0.52	Bacteria	Firmicutes	Clostridia	Lachnospirales	Lachnospiraceae	[Ruminococcus] gauvreauii group	unspecific_[Ruminococcus] gauvreauii group
17.96	Bacteria	Firmicutes	Clostridia	Lachnospirales	Lachnospiraceae	[Ruminococcus] gauvreauii group	unspecific_[Ruminococcus] gauvreauii group
1	Bacteria	Firmicutes	Clostridia	Lachnospirales	Lachnospiraceae	Lachnospiraceae NC2004 group	unspecific_Lachnospiraceae NC2004 group
0.52	Bacteria	Firmicutes	Clostridia	Lachnospirales	Lachnospiraceae	Blautia	unspecific_Blautia
0.8	Bacteria	Firmicutes	Clostridia	Oscillospirales	[Eubacterium] coprostanoligenes group	unspecific_[Eubacterium] coprostanoligenes group	unspecific_[Eubacterium] coprostanoligenes group
1	Bacteria	Firmicutes	Clostridia	Oscillospirales	Ruminococcaceae	Incertae Sedis	unspecific_Incertae Sedis
1.69	Bacteria	Firmicutes	Clostridia	Lachnospirales	Lachnospiraceae	[Ruminococcus] gauvreauii group	unspecific_[Ruminococcus] gauvreauii group
0.35	Bacteria	Firmicutes	Clostridia	Lachnospirales	Lachnospiraceae	Blautia	unspecific_Blautia
0.33	Bacteria	Firmicutes	Clostridia	Lachnospirales	Lachnospiraceae	Moryella	unspecific_Moryella
0.34	Bacteria	Firmicutes	Clostridia	Lachnospirales	Lachnospiraceae	Blautia	unspecific_Blautia
10.22	Bacteria	Firmicutes	Clostridia	Lachnospirales	Lachnospiraceae	Fusicatenibacter	unspecific_Fusicatenibacter
1.09	Bacteria	Firmicutes	Clostridia	Lachnospirales	Lachnospiraceae	[Ruminococcus] gauvreauii group	unspecific_[Ruminococcus] gauvreauii group
0.4	Bacteria	Firmicutes	Clostridia	Lachnospirales	Lachnospiraceae	Howardella	unspecific_Howardella
0.58	Bacteria	Firmicutes	Clostridia	Oscillospirales	Ruminococcaceae	Incertae Sedis	unspecific_Incertae Sedis
4.64	Bacteria	Firmicutes	Clostridia	Lachnospirales	Lachnospiraceae	Lachnospiraceae UCG-008	unspecific_Lachnospiraceae UCG-008
4.29	Bacteria	Firmicutes	Clostridia	Lachnospirales	Lachnospiraceae	Fusicatenibacter	unspecific_Fusicatenibacter
9.65	Bacteria	Firmicutes	Clostridia	Lachnospirales	Lachnospiraceae	Lachnospiraceae UCG-008	unspecific_Lachnospiraceae UCG-008
0.27	Bacteria	Firmicutes	Clostridia	Lachnospirales	Lachnospiraceae	Lachnoclostridium	unspecific_Lachnoclostridium
0.22	Bacteria	Firmicutes	Clostridia	Lachnospirales	Lachnospiraceae	Moryella	unspecific_Moryella
0.11	Bacteria	Firmicutes	Clostridia	Lachnospirales	Lachnospiraceae	Blautia	unspecific_Blautia
0.88	Bacteria	Firmicutes	Clostridia	Lachnospirales	Lachnospiraceae	Lachnoclostridium	unspecific_Lachnoclostridium
4.02	Bacteria	Firmicutes	Clostridia	Oscillospirales	Ruminococcaceae	Incertae Sedis	unspecific_Incertae Sedis
0.08	Bacteria	Firmicutes	Clostridia	Lachnospirales	Lachnospiraceae	Blautia	unspecific_Blautia
0.53	Bacteria	Firmicutes	Clostridia	Lachnospirales	Lachnospiraceae	Blautia	unspecific_Blautia
0.27	Bacteria	Firmicutes	Clostridia	Lachnospirales	Lachnospiraceae	[Ruminococcus] gauvreauii group	unspecific_[Ruminococcus] gauvreauii group
2.77	Bacteria	Firmicutes	Clostridia	Lachnospirales	Lachnospiraceae	Blautia	unspecific_Blautia
4.86	Bacteria	Firmicutes	Clostridia	Lachnospirales	Lachnospiraceae	Fusicatenibacter	unspecific_Fusicatenibacter
0.05	Bacteria	Firmicutes	Clostridia	Lachnospirales	Lachnospiraceae	Moryella	unspecific_Moryella
9.24	Bacteria	Firmicutes	Clostridia	Lachnospirales	Lachnospiraceae	Blautia	unspecific_Blautia
2.3	Bacteria	Firmicutes	Clostridia	Lachnospirales	Lachnospiraceae	[Ruminococcus] gauvreauii group	unspecific_[Ruminococcus] gauvreauii group
0.5	Bacteria	Firmicutes	Clostridia	Lachnospirales	Lachnospiraceae	[Ruminococcus] gauvreauii group	unspecific_[Ruminococcus] gauvreauii group
0.44	Bacteria	Firmicutes	Clostridia	Lachnospirales	Lachnospiraceae	Sellimonas	unspecific_Sellimonas
0.69	Bacteria	Firmicutes	Clostridia	Lachnospirales	Lachnospiraceae	Blautia	unspecific_Blautia
0.18	Bacteria	Firmicutes	Clostridia	Lachnospirales	Lachnospiraceae	Blautia	unspecific_Blautia
4.08	Bacteria	Firmicutes	Clostridia	Lachnospirales	Lachnospiraceae	Blautia	unspecific_Blautia
0.5	Bacteria	Firmicutes	Clostridia	Lachnospirales	Lachnospiraceae	Blautia	unspecific_Blautia
0.05	Bacteria	Firmicutes	Clostridia	Lachnospirales	Lachnospiraceae	Roseburia	unspecific_Roseburia
0.92	Bacteria	Firmicutes	Clostridia	Lachnospirales	Lachnospiraceae	Lachnospiraceae UCG-008	unspecific_Lachnospiraceae UCG-008
1	Bacteria	Firmicutes	Clostridia	Lachnospirales	Lachnospiraceae	Lachnospiraceae NK4A136 group	unspecific_Lachnospiraceae NK4A136 group
1.62	Bacteria	Firmicutes	Clostridia	Lachnospirales	Lachnospiraceae	Lachnospiraceae UCG-008	unspecific_Lachnospiraceae UCG-008
0.9	Bacteria	Firmicutes	Clostridia	Lachnospirales	Lachnospiraceae	[Eubacterium] hallii group	unspecific_[Eubacterium] hallii group
0.83	Bacteria	Firmicutes	Clostridia	Lachnospirales	Lachnospiraceae	Coprococcus	unspecific_Coprococcus
64.63	Bacteria	Firmicutes	Clostridia	Lachnospirales	Lachnospiraceae	Fusicatenibacter	unspecific_Fusicatenibacter
21.37	Bacteria	Firmicutes	Clostridia	Lachnospirales	Lachnospiraceae	[Ruminococcus] gauvreauii group	unspecific_[Ruminococcus] gauvreauii group
1.88	Bacteria	Firmicutes	Clostridia	Lachnospirales	Lachnospiraceae	Moryella	unspecific_Moryella
0.25	Bacteria	Firmicutes	Clostridia	Oscillospirales	Ruminococcaceae	Faecalibacterium	unspecific_Faecalibacterium
2.05	Bacteria	Firmicutes	Clostridia	Oscillospirales	Ruminococcaceae	Faecalibacterium	unspecific_Faecalibacterium
7.75	Bacteria	Firmicutes	Clostridia	Lachnospirales	Lachnospiraceae	[Eubacterium] hallii group	unspecific_[Eubacterium] hallii group
14.73	Bacteria	Firmicutes	Clostridia	Lachnospirales	Lachnospiraceae	Fusicatenibacter	unspecific_Fusicatenibacter
6.17	Bacteria	Firmicutes	Clostridia	Lachnospirales	Lachnospiraceae	Lachnospira	unspecific_Lachnospira
4.93	Bacteria	Firmicutes	Clostridia	Lachnospirales	Lachnospiraceae	Roseburia	unspecific_Roseburia
16.6	Bacteria	Firmicutes	Clostridia	Lachnospirales	Lachnospiraceae	Blautia	unspecific_Blautia
1.33	Bacteria	Firmicutes	Clostridia	Oscillospirales	[Eubacterium] coprostanoligenes group	unspecific_[Eubacterium] coprostanoligenes group	unspecific_[Eubacterium] coprostanoligenes group
0.5	Bacteria	Firmicutes	Clostridia	Lachnospirales	Lachnospiraceae	Blautia	unspecific_Blautia
3.95	Bacteria	Firmicutes	Clostridia	Lachnospirales	Lachnospiraceae	[Eubacterium] hallii group	unspecific_[Eubacterium] hallii group
6.15	Bacteria	Firmicutes	Clostridia	Lachnospirales	Lachnospiraceae	[Eubacterium] xylanophilum group	unspecific_[Eubacterium] xylanophilum group
0.5	Bacteria	Verrucomicrobia	Verrucomicrobiae	Verrucomicrobiales	Akkermansiaceae	Akkermansia	unspecific_Akkermansia
0.6	Bacteria	Firmicutes	Clostridia	Lachnospirales	Lachnospiraceae	Howardella	unspecific_Howardella
1.4	Bacteria	Firmicutes	Clostridia	Christensenellales	Christensenellaceae	Christensenellaceae R-7 group	unspecific_Christensenellaceae R-7 group
64.39	Bacteria	Firmicutes	Bacilli	Erysipelotrichales	Erysipelatoclostridiaceae	Erysipelotrichaceae UCG-003	unspecific_Erysipelotrichaceae UCG-003
0.29	Bacteria	Firmicutes	Clostridia	Monoglobales	Monoglobaceae	Monoglobus	unspecific_Monoglobus
0.3	Bacteria	Firmicutes	Bacilli	Erysipelotrichales	Erysipelotrichaceae	Holdemanella	unspecific_Holdemanella
0.56	Bacteria	Verrucomicrobia	Verrucomicrobiae	Verrucomicrobiales	Akkermansiaceae	Akkermansia	unspecific_Akkermansia
40.7	Bacteria	Firmicutes	Bacilli	Erysipelotrichales	Erysipelatoclostridiaceae	Erysipelatoclostridium	unspecific_Erysipelatoclostridium
0.05	Bacteria	Firmicutes	Clostridia	Lachnospirales	Lachnospiraceae	[Ruminococcus] torques group	unspecific_[Ruminococcus] torques group
0.5	Bacteria	Actinobacteria	Coriobacteriia	Coriobacteriales	Coriobacteriaceae	Collinsella	unspecific_Collinsella
0.5	Bacteria	Verrucomicrobia	Verrucomicrobiae	Verrucomicrobiales	Akkermansiaceae	Akkermansia	unspecific_Akkermansia
0.5	Bacteria	Verrucomicrobia	Verrucomicrobiae	Verrucomicrobiales	Akkermansiaceae	Akkermansia	unspecific_Akkermansia
5.52	Bacteria	Firmicutes	Clostridia	Lachnospirales	Lachnospiraceae	Coprococcus	unspecific_Coprococcus
1.5	Bacteria	Firmicutes	Clostridia	Oscillospirales	[Eubacterium] coprostanoligenes group	unspecific_[Eubacterium] coprostanoligenes group	unspecific_[Eubacterium] coprostanoligenes group
1.67	Bacteria	Firmicutes	Clostridia	Lachnospirales	Lachnospiraceae	Fusicatenibacter	unspecific_Fusicatenibacter
0.07	Bacteria	Firmicutes	Clostridia	Christensenellales	Christensenellaceae	Christensenellaceae R-7 group	unspecific_Christensenellaceae R-7 group
0.05	Bacteria	Firmicutes	Bacilli	Erysipelotrichales	Erysipelotrichaceae	Holdemanella	unspecific_Holdemanella
0.56	Bacteria	Verrucomicrobia	Verrucomicrobiae	Verrucomicrobiales	Akkermansiaceae	Akkermansia	unspecific_Akkermansia
0.3	Bacteria	Firmicutes	Bacilli	Erysipelotrichales	Erysipelotrichaceae	Holdemanella	unspecific_Holdemanella
8.04	Bacteria	Firmicutes	Clostridia	Oscillospirales	[Eubacterium] coprostanoligenes group	unspecific_[Eubacterium] coprostanoligenes group	unspecific_[Eubacterium] coprostanoligenes group
0.45	Bacteria	Firmicutes	Clostridia	Lachnospirales	Lachnospiraceae	[Eubacterium] oxidoreducens group	unspecific_[Eubacterium] oxidoreducens group
3.8	Bacteria	Firmicutes	Clostridia	Lachnospirales	Lachnospiraceae	[Eubacterium] hallii group	unspecific_[Eubacterium] hallii group
4.95	Bacteria	Firmicutes	Clostridia	Lachnospirales	Lachnospiraceae	Lachnospiraceae UCG-004	unspecific_Lachnospiraceae UCG-004
0.05	Bacteria	Bacteroidetes	Bacteroidia	Bacteroidales	Bacteroidaceae	Bacteroides	unspecific_Bacteroides
48.19	Bacteria	Firmicutes	Clostridia	Lachnospirales	Lachnospiraceae	Lachnospiraceae UCG-008	unspecific_Lachnospiraceae UCG-008
8.43	Bacteria	Firmicutes	Clostridia	Lachnospirales	Lachnospiraceae	Fusicatenibacter	unspecific_Fusicatenibacter
26.84	Bacteria	Firmicutes	Clostridia	Lachnospirales	Lachnospiraceae	Roseburia	unspecific_Roseburia
0.35	Bacteria	Firmicutes	Clostridia	Oscillospirales	Ruminococcaceae	Ruminococcus	unspecific_Ruminococcus
1.5	Bacteria	Firmicutes	Clostridia	Lachnospirales	Lachnospiraceae	Roseburia	unspecific_Roseburia
2.15	Bacteria	Firmicutes	Clostridia	Oscillospirales	Oscillospiraceae	UCG-003	unspecific_UCG-003
0.07	Bacteria	Bacteroidetes	Bacteroidia	Bacteroidales	Tannerellaceae	Parabacteroides	unspecific_Parabacteroides
0.05	Bacteria	Bacteroidetes	Bacteroidia	Bacteroidales	Bacteroidaceae	Bacteroides	unspecific_Bacteroides
0.18	Bacteria	Bacteroidetes	Bacteroidia	Bacteroidales	Bacteroidaceae	Bacteroides	unspecific_Bacteroides
0.08	Bacteria	Firmicutes	Clostridia	Oscillospirales	Ruminococcaceae	Faecalibacterium	unspecific_Faecalibacterium
0.36	Bacteria	Firmicutes	Clostridia	Lachnospirales	Lachnospiraceae	Agathobacter	unspecific_Agathobacter
0.33	Bacteria	Firmicutes	Clostridia	Lachnospirales	Lachnospiraceae	[Eubacterium] oxidoreducens group	unspecific_[Eubacterium] oxidoreducens group
0.4	Bacteria	Firmicutes	Clostridia	Lachnospirales	Lachnospiraceae	Fusicatenibacter	unspecific_Fusicatenibacter
0.57	Bacteria	Bacteroidetes	Bacteroidia	Bacteroidales	Bacteroidaceae	Bacteroides	unspecific_Bacteroides
28.06	Bacteria	Firmicutes	Clostridia	Lachnospirales	Lachnospiraceae	Lachnospiraceae UCG-004	unspecific_Lachnospiraceae UCG-004
1.2	Bacteria	Bacteroidetes	Bacteroidia	Bacteroidales	Bacteroidaceae	Bacteroides	unspecific_Bacteroides
0.05	Bacteria	Bacteroidetes	Bacteroidia	Bacteroidales	Bacteroidaceae	Bacteroides	unspecific_Bacteroides
0.08	Bacteria	Firmicutes	Clostridia	Oscillospirales	Oscillospiraceae	UCG-002	unspecific_UCG-002
0.05	Bacteria	Firmicutes	Bacilli	Erysipelotrichales	Erysipelotrichaceae	Holdemanella	unspecific_Holdemanella
3.2	Bacteria	Bacteroidetes	Bacteroidia	Bacteroidales	Tannerellaceae	Parabacteroides	unspecific_Parabacteroides
4.8	Bacteria	Firmicutes	Clostridia	Monoglobales	Monoglobaceae	Monoglobus	unspecific_Monoglobus
2	Bacteria	Firmicutes	Clostridia	Lachnospirales	Lachnospiraceae	Lachnospiraceae NC2004 group	unspecific_Lachnospiraceae NC2004 group
0.05	Bacteria	Firmicutes	Bacilli	Erysipelotrichales	Erysipelotrichaceae	Holdemanella	unspecific_Holdemanella
508.75	Bacteria	Proteobacteria	Gammaproteobacteria	Burkholderiales	Sutterellaceae	Sutterella	unspecific_Sutterella
0.05	Bacteria	Firmicutes	Bacilli	Erysipelotrichales	Erysipelotrichaceae	Holdemanella	unspecific_Holdemanella
14.21	Bacteria	Firmicutes	Clostridia	Oscillospirales	Ruminococcaceae	Incertae Sedis	unspecific_Incertae Sedis
0.5	Bacteria	Firmicutes	Clostridia	Lachnospirales	Lachnospiraceae	Agathobacter	unspecific_Agathobacter
0.05	Bacteria	Firmicutes	Clostridia	Oscillospirales	Ruminococcaceae	Faecalibacterium	unspecific_Faecalibacterium
25.5	Bacteria	Firmicutes	Clostridia	Oscillospirales	Ruminococcaceae	Faecalibacterium	unspecific_Faecalibacterium
8.23	Bacteria	Firmicutes	Clostridia	Lachnospirales	Lachnospiraceae	[Eubacterium] hallii group	unspecific_[Eubacterium] hallii group
32.44	Bacteria	Bacteroidetes	Bacteroidia	Bacteroidales	Bacteroidaceae	Bacteroides	unspecific_Bacteroides
45.35	Bacteria	Firmicutes	Clostridia	Oscillospirales	Ruminococcaceae	Ruminococcus	unspecific_Ruminococcus
1.6	Bacteria	Bacteroidetes	Bacteroidia	Bacteroidales	Bacteroidaceae	Bacteroides	unspecific_Bacteroides
15.55	Bacteria	Firmicutes	Clostridia	Oscillospirales	Oscillospiraceae	UCG-003	unspecific_UCG-003
0.53	Bacteria	Firmicutes	Clostridia	Oscillospirales	Oscillospiraceae	Colidextribacter	unspecific_Colidextribacter
0.33	Bacteria	Firmicutes	Clostridia	Clostridia vadinBB60 group	unspecific_Clostridia vadinBB60 group	unspecific_Clostridia vadinBB60 group	unspecific_Clostridia vadinBB60 group
4	Bacteria	Bacteroidetes	Bacteroidia	Bacteroidales	Bacteroidaceae	Bacteroides	unspecific_Bacteroides
23.16	Bacteria	Firmicutes	Clostridia	Lachnospirales	Lachnospiraceae	Roseburia	unspecific_Roseburia
31.15	Bacteria	Bacteroidetes	Bacteroidia	Bacteroidales	Bacteroidaceae	Bacteroides	unspecific_Bacteroides
7.53	Bacteria	Firmicutes	Clostridia	Lachnospirales	Lachnospiraceae	Anaerostipes	unspecific_Anaerostipes
11.52	Bacteria	Firmicutes	Clostridia	Lachnospirales	Lachnospiraceae	[Ruminococcus] torques group	unspecific_[Ruminococcus] torques group
0.5	Bacteria	Verrucomicrobia	Verrucomicrobiae	Verrucomicrobiales	Akkermansiaceae	Akkermansia	unspecific_Akkermansia
3.5	Bacteria	Firmicutes	Clostridia	Oscillospirales	Ruminococcaceae	Ruminococcus	unspecific_Ruminococcus
9.67	Bacteria	Verrucomicrobia	Verrucomicrobiae	Verrucomicrobiales	Akkermansiaceae	Akkermansia	unspecific_Akkermansia
1.16	Bacteria	Firmicutes	Clostridia	Lachnospirales	Lachnospiraceae	Coprococcus	unspecific_Coprococcus
3.67	Bacteria	Firmicutes	Clostridia	Lachnospirales	Lachnospiraceae	Coprococcus	unspecific_Coprococcus
5.51	Bacteria	Firmicutes	Clostridia	Oscillospirales	Ruminococcaceae	Faecalibacterium	unspecific_Faecalibacterium
7.81	Bacteria	Verrucomicrobia	Verrucomicrobiae	Verrucomicrobiales	Akkermansiaceae	Akkermansia	unspecific_Akkermansia
0.14	Bacteria	Firmicutes	Clostridia	Christensenellales	Christensenellaceae	Christensenellaceae R-7 group	unspecific_Christensenellaceae R-7 group
0.2	Bacteria	Firmicutes	Clostridia	Lachnospirales	Lachnospiraceae	Blautia	unspecific_Blautia
11.57	Bacteria	Firmicutes	Clostridia	Lachnospirales	Lachnospiraceae	Agathobacter	unspecific_Agathobacter
26.79	Bacteria	Firmicutes	Clostridia	Lachnospirales	Lachnospiraceae	Agathobacter	unspecific_Agathobacter
0.12	Bacteria	Firmicutes	Clostridia	Lachnospirales	Lachnospiraceae	Butyrivibrio	unspecific_Butyrivibrio
0.61	Bacteria	Firmicutes	Clostridia	Lachnospirales	Lachnospiraceae	Dorea	unspecific_Dorea
1	Bacteria	Firmicutes	Clostridia	Lachnospirales	Lachnospiraceae	Coprococcus	unspecific_Coprococcus
7.7	Bacteria	Firmicutes	Clostridia	Lachnospirales	Lachnospiraceae	CAG-56	unspecific_CAG-56
0.3	Bacteria	Firmicutes	Clostridia	Lachnospirales	Lachnospiraceae	Blautia	unspecific_Blautia
0.71	Bacteria	Bacteroidetes	Bacteroidia	Bacteroidales	Bacteroidaceae	Bacteroides	unspecific_Bacteroides
3.38	Bacteria	Firmicutes	Clostridia	Lachnospirales	Lachnospiraceae	Anaerostipes	unspecific_Anaerostipes
1.23	Bacteria	Firmicutes	Clostridia	Oscillospirales	Ruminococcaceae	Faecalibacterium	unspecific_Faecalibacterium
3.95	Bacteria	Firmicutes	Clostridia	Lachnospirales	Lachnospiraceae	Dorea	unspecific_Dorea
12.02	Bacteria	Firmicutes	Clostridia	Lachnospirales	Lachnospiraceae	Dorea	unspecific_Dorea
2.53	Bacteria	Firmicutes	Clostridia	Lachnospirales	Lachnospiraceae	unspecific_Lachnospiraceae	unspecific_Lachnospiraceae
1.33	Bacteria	Firmicutes	Clostridia	Lachnospirales	Lachnospiraceae	CAG-56	unspecific_CAG-56
15.01	Bacteria	Firmicutes	Clostridia	Lachnospirales	Lachnospiraceae	Agathobacter	unspecific_Agathobacter
16.99	Bacteria	Firmicutes	Clostridia	Lachnospirales	Lachnospiraceae	[Ruminococcus] torques group	unspecific_[Ruminococcus] torques group
3.99	Bacteria	Firmicutes	Clostridia	Oscillospirales	Ruminococcaceae	Faecalibacterium	unspecific_Faecalibacterium
5.74	Bacteria	Firmicutes	Clostridia	Oscillospirales	Ruminococcaceae	Faecalibacterium	unspecific_Faecalibacterium
0.03	Bacteria	Firmicutes	Clostridia	Oscillospirales	Ruminococcaceae	Faecalibacterium	unspecific_Faecalibacterium
0.56	Bacteria	Verrucomicrobia	Verrucomicrobiae	Verrucomicrobiales	Akkermansiaceae	Akkermansia	unspecific_Akkermansia
1.4	Bacteria	Firmicutes	Clostridia	Lachnospirales	Lachnospiraceae	Blautia	unspecific_Blautia
0.5	Bacteria	Firmicutes	Clostridia	Lachnospirales	Lachnospiraceae	Lachnospiraceae UCG-008	unspecific_Lachnospiraceae UCG-008
19.49	Bacteria	Bacteroidetes	Bacteroidia	Bacteroidales	Bacteroidaceae	Bacteroides	unspecific_Bacteroides
25.5	Bacteria	Firmicutes	Clostridia	Oscillospirales	Ruminococcaceae	Faecalibacterium	unspecific_Faecalibacterium
6.59	Bacteria	Firmicutes	Clostridia	Lachnospirales	Lachnospiraceae	Roseburia	unspecific_Roseburia
8.01	Bacteria	Firmicutes	Clostridia	Lachnospirales	Lachnospiraceae	Dorea	unspecific_Dorea
7.18	Bacteria	Firmicutes	Clostridia	Lachnospirales	Lachnospiraceae	Agathobacter	unspecific_Agathobacter
0.5	Bacteria	Verrucomicrobia	Verrucomicrobiae	Verrucomicrobiales	Akkermansiaceae	Akkermansia	unspecific_Akkermansia
0.43	Bacteria	Firmicutes	Clostridia	Lachnospirales	Lachnospiraceae	Blautia	unspecific_Blautia
1.5	Bacteria	Firmicutes	Clostridia	Lachnospirales	Lachnospiraceae	[Eubacterium] hallii group	unspecific_[Eubacterium] hallii group
2.15	Bacteria	Firmicutes	Clostridia	Lachnospirales	Lachnospiraceae	[Ruminococcus] torques group	unspecific_[Ruminococcus] torques group
4.2	Bacteria	Firmicutes	Clostridia	Lachnospirales	Lachnospiraceae	Blautia	unspecific_Blautia
52.03	Bacteria	Firmicutes	Clostridia	Lachnospirales	Lachnospiraceae	Lachnospiraceae NC2004 group	unspecific_Lachnospiraceae NC2004 group
1.67	Bacteria	Firmicutes	Clostridia	Oscillospirales	Ruminococcaceae	Subdoligranulum	unspecific_Subdoligranulum
0.07	Bacteria	Firmicutes	Clostridia	Christensenellales	Christensenellaceae	Christensenellaceae R-7 group	unspecific_Christensenellaceae R-7 group
32.45	Bacteria	Firmicutes	Clostridia	Lachnospirales	Lachnospiraceae	Roseburia	unspecific_Roseburia
0.5	Bacteria	Verrucomicrobia	Verrucomicrobiae	Verrucomicrobiales	Akkermansiaceae	Akkermansia	unspecific_Akkermansia
0.5	Bacteria	Firmicutes	Clostridia	Lachnospirales	Lachnospiraceae	Lachnospiraceae UCG-004	unspecific_Lachnospiraceae UCG-004
0.5	Bacteria	Firmicutes	Clostridia	Oscillospirales	Ruminococcaceae	Subdoligranulum	unspecific_Subdoligranulum
1.5	Bacteria	Firmicutes	Clostridia	Lachnospirales	Lachnospiraceae	[Ruminococcus] torques group	unspecific_[Ruminococcus] torques group
4.8	Bacteria	Firmicutes	Clostridia	Lachnospirales	Lachnospiraceae	Lachnospiraceae UCG-004	unspecific_Lachnospiraceae UCG-004
8.54	Bacteria	Firmicutes	Clostridia	Lachnospirales	Lachnospiraceae	Lachnospiraceae UCG-008	unspecific_Lachnospiraceae UCG-008
0.07	Bacteria	Firmicutes	Clostridia	Oscillospirales	[Eubacterium] coprostanoligenes group	unspecific_[Eubacterium] coprostanoligenes group	unspecific_[Eubacterium] coprostanoligenes group
19.34	Bacteria	Firmicutes	Clostridia	Oscillospirales	Ruminococcaceae	Subdoligranulum	unspecific_Subdoligranulum
2.21	Bacteria	Firmicutes	Clostridia	Lachnospirales	Lachnospiraceae	Coprococcus	unspecific_Coprococcus
6.5	Bacteria	Firmicutes	Clostridia	Lachnospirales	Lachnospiraceae	Lachnospiraceae UCG-008	unspecific_Lachnospiraceae UCG-008
3.53	Bacteria	Firmicutes	Clostridia	Lachnospirales	Lachnospiraceae	Lachnospiraceae NC2004 group	unspecific_Lachnospiraceae NC2004 group
3.61	Bacteria	Firmicutes	Clostridia	Oscillospirales	Ruminococcaceae	Subdoligranulum	unspecific_Subdoligranulum
2.1	Bacteria	Firmicutes	Clostridia	Lachnospirales	Lachnospiraceae	[Eubacterium] ruminantium group	unspecific_[Eubacterium] ruminantium group
0.42	Bacteria	Firmicutes	Bacilli	Erysipelotrichales	Erysipelotrichaceae	Holdemanella	unspecific_Holdemanella
0.71	Bacteria	Firmicutes	Clostridia	Lachnospirales	Lachnospiraceae	Lachnospiraceae UCG-008	unspecific_Lachnospiraceae UCG-008
3.67	Bacteria	Actinobacteria	Coriobacteriia	Coriobacteriales	Eggerthellaceae	Enterorhabdus	unspecific_Enterorhabdus
0.05	Bacteria	Firmicutes	Bacilli	Erysipelotrichales	Erysipelotrichaceae	Holdemanella	unspecific_Holdemanella
5.59	Bacteria	Bacteroidetes	Bacteroidia	Bacteroidales	Rikenellaceae	Alistipes	unspecific_Alistipes
2.25	Bacteria	Firmicutes	Clostridia	Lachnospirales	Lachnospiraceae	[Ruminococcus] torques group	unspecific_[Ruminococcus] torques group
0.45	Bacteria	Firmicutes	Clostridia	Lachnospirales	Lachnospiraceae	unspecific_Lachnospiraceae	unspecific_Lachnospiraceae
5.6	Bacteria	Firmicutes	Clostridia	Lachnospirales	Lachnospiraceae	Blautia	unspecific_Blautia
4	Bacteria	Firmicutes	Clostridia	Lachnospirales	Lachnospiraceae	Lachnospiraceae UCG-008	unspecific_Lachnospiraceae UCG-008
1.75	Bacteria	Firmicutes	Clostridia	Oscillospirales	UCG-011	unspecific_UCG-011	unspecific_UCG-011
0.2	Bacteria	Firmicutes	Clostridia	Lachnospirales	Lachnospiraceae	[Eubacterium] eligens group	unspecific_[Eubacterium] eligens group
0.05	Bacteria	Firmicutes	Clostridia	Oscillospirales	Ruminococcaceae	Ruminococcus	unspecific_Ruminococcus
0.25	Bacteria	Firmicutes	Clostridia	Oscillospirales	Ruminococcaceae	Faecalibacterium	unspecific_Faecalibacterium
0.12	Bacteria	Firmicutes	Clostridia	Lachnospirales	Lachnospiraceae	Lachnospiraceae NK4A136 group	unspecific_Lachnospiraceae NK4A136 group
9.76	Bacteria	Firmicutes	Clostridia	Lachnospirales	Lachnospiraceae	Lachnospiraceae UCG-008	unspecific_Lachnospiraceae UCG-008
19.83	Bacteria	Firmicutes	Clostridia	Lachnospirales	Lachnospiraceae	Blautia	unspecific_Blautia
4	Bacteria	Firmicutes	Clostridia	Lachnospirales	Lachnospiraceae	Lachnospiraceae UCG-004	unspecific_Lachnospiraceae UCG-004
3.11	Bacteria	Firmicutes	Clostridia	Lachnospirales	Lachnospiraceae	Blautia	unspecific_Blautia
2.37	Bacteria	Firmicutes	Clostridia	Lachnospirales	Lachnospiraceae	Lachnospira	unspecific_Lachnospira
0.07	Bacteria	Firmicutes	Clostridia	Oscillospirales	Ruminococcaceae	CAG-352	unspecific_CAG-352
0.99	Bacteria	Firmicutes	Clostridia	Lachnospirales	Lachnospiraceae	Blautia	unspecific_Blautia
0.21	Bacteria	Firmicutes	Clostridia	Lachnospirales	Lachnospiraceae	Lachnospiraceae UCG-008	unspecific_Lachnospiraceae UCG-008
0.1	Bacteria	Firmicutes	Clostridia	Oscillospirales	Oscillospiraceae	Colidextribacter	unspecific_Colidextribacter
0.12	Bacteria	Firmicutes	Clostridia	Lachnospirales	Lachnospiraceae	Lachnospiraceae UCG-008	unspecific_Lachnospiraceae UCG-008
0.97	Bacteria	Firmicutes	Clostridia	Lachnospirales	Lachnospiraceae	Blautia	unspecific_Blautia
4.53	Bacteria	Firmicutes	Clostridia	Lachnospirales	Lachnospiraceae	Agathobacter	unspecific_Agathobacter
13.42	Bacteria	Firmicutes	Clostridia	Lachnospirales	Lachnospiraceae	Fusicatenibacter	unspecific_Fusicatenibacter
0.51	Bacteria	Firmicutes	Clostridia	Lachnospirales	Lachnospiraceae	Blautia	unspecific_Blautia
206.2	Bacteria	Firmicutes	Clostridia	Lachnospirales	Lachnospiraceae	Roseburia	unspecific_Roseburia
1.08	Bacteria	Firmicutes	Clostridia	Oscillospirales	Ruminococcaceae	Ruminococcus	unspecific_Ruminococcus
1.16	Bacteria	Firmicutes	Clostridia	Lachnospirales	Lachnospiraceae	Coprococcus	unspecific_Coprococcus
2.75	Bacteria	Firmicutes	Clostridia	Oscillospirales	Oscillospiraceae	Colidextribacter	unspecific_Colidextribacter
0.2	Bacteria	Firmicutes	Clostridia	Lachnospirales	Lachnospiraceae	Howardella	unspecific_Howardella
12.12	Bacteria	Firmicutes	Clostridia	Lachnospirales	Lachnospiraceae	Coprococcus	unspecific_Coprococcus
9.02	Bacteria	Firmicutes	Clostridia	Lachnospirales	Lachnospiraceae	Blautia	unspecific_Blautia
6.5	Bacteria	Firmicutes	Clostridia	Lachnospirales	Lachnospiraceae	Blautia	unspecific_Blautia
0.17	Bacteria	Firmicutes	Clostridia	Oscillospirales	Ruminococcaceae	Faecalibacterium	unspecific_Faecalibacterium
0.12	Bacteria	Firmicutes	Clostridia	Oscillospirales	Ruminococcaceae	Subdoligranulum	unspecific_Subdoligranulum
26.67	Bacteria	Firmicutes	Clostridia	Lachnospirales	Lachnospiraceae	Lachnospiraceae UCG-001	unspecific_Lachnospiraceae UCG-001
0.62	Bacteria	Firmicutes	Clostridia	Lachnospirales	Lachnospiraceae	Lachnospiraceae UCG-008	unspecific_Lachnospiraceae UCG-008
0.25	Bacteria	Firmicutes	Clostridia	Oscillospirales	Ruminococcaceae	Faecalibacterium	unspecific_Faecalibacterium
12.19	Bacteria	Firmicutes	Clostridia	Oscillospirales	Ruminococcaceae	Faecalibacterium	unspecific_Faecalibacterium
0.15	Bacteria	Bacteroidetes	Bacteroidia	Bacteroidales	Bacteroidaceae	Bacteroides	unspecific_Bacteroides
6.72	Bacteria	Firmicutes	Clostridia	Oscillospirales	Ruminococcaceae	Subdoligranulum	unspecific_Subdoligranulum
57.55	Bacteria	Bacteroidetes	Bacteroidia	Bacteroidales	Bacteroidaceae	Bacteroides	unspecific_Bacteroides
146.25	Bacteria	Firmicutes	Clostridia	Oscillospirales	Ruminococcaceae	Ruminococcus	unspecific_Ruminococcus
5	Bacteria	Firmicutes	Clostridia	Lachnospirales	Lachnospiraceae	Lachnoclostridium	unspecific_Lachnoclostridium
1	Bacteria	Firmicutes	Clostridia	Oscillospirales	Ruminococcaceae	unspecific_Ruminococcaceae	unspecific_Ruminococcaceae
0.37	Bacteria	Firmicutes	Clostridia	Lachnospirales	Lachnospiraceae	Coprococcus	unspecific_Coprococcus
6.73	Bacteria	Firmicutes	Clostridia	Lachnospirales	Lachnospiraceae	Lachnospira	unspecific_Lachnospira
4	Bacteria	Firmicutes	Clostridia	Oscillospirales	Butyricicoccaceae	Butyricicoccus	unspecific_Butyricicoccus
0.05	Bacteria	Firmicutes	Clostridia	Lachnospirales	Lachnospiraceae	Lachnospiraceae UCG-008	unspecific_Lachnospiraceae UCG-008
12.04	Bacteria	Firmicutes	Clostridia	Lachnospirales	Lachnospiraceae	Agathobacter	unspecific_Agathobacter
0.5	Bacteria	Firmicutes	Clostridia	Oscillospirales	UCG-010	unspecific_UCG-010	unspecific_UCG-010
39.23	Bacteria	Firmicutes	Clostridia	Oscillospirales	Ruminococcaceae	Ruminococcus	unspecific_Ruminococcus
2.22	Bacteria	Firmicutes	Clostridia	Lachnospirales	Lachnospiraceae	Roseburia	unspecific_Roseburia
12.34	Bacteria	Firmicutes	Clostridia	Lachnospirales	Lachnospiraceae	[Ruminococcus] torques group	unspecific_[Ruminococcus] torques group
1.26	Bacteria	Firmicutes	Clostridia	Lachnospirales	Lachnospiraceae	Frisingicoccus	unspecific_Frisingicoccus
1.3	Bacteria	Firmicutes	Clostridia	Oscillospirales	[Eubacterium] coprostanoligenes group	unspecific_[Eubacterium] coprostanoligenes group	unspecific_[Eubacterium] coprostanoligenes group
12.83	Bacteria	Firmicutes	Clostridia	Lachnospirales	Lachnospiraceae	Dorea	unspecific_Dorea
367.02	Bacteria	Firmicutes	Clostridia	Oscillospirales	Ruminococcaceae	Ruminococcus	unspecific_Ruminococcus
0.67	Bacteria	Firmicutes	Clostridia	Lachnospirales	Lachnospiraceae	Lachnospiraceae UCG-008	unspecific_Lachnospiraceae UCG-008
0.21	Bacteria	Firmicutes	Clostridia	Lachnospirales	Lachnospiraceae	[Eubacterium] ruminantium group	unspecific_[Eubacterium] ruminantium group
0.05	Bacteria	Firmicutes	Clostridia	Lachnospirales	Lachnospiraceae	Blautia	unspecific_Blautia
0.12	Bacteria	Firmicutes	Clostridia	Lachnospirales	Lachnospiraceae	Anaerostipes	unspecific_Anaerostipes
45.3	Bacteria	Firmicutes	Clostridia	Lachnospirales	Lachnospiraceae	[Ruminococcus] torques group	unspecific_[Ruminococcus] torques group
24	Bacteria	Firmicutes	Clostridia	Lachnospirales	Lachnospiraceae	Lachnospiraceae UCG-001	unspecific_Lachnospiraceae UCG-001
3.19	Bacteria	Firmicutes	Clostridia	Oscillospirales	Oscillospiraceae	NK4A214 group	unspecific_NK4A214 group
0.05	Bacteria	Firmicutes	Clostridia	Lachnospirales	Lachnospiraceae	Lachnospiraceae UCG-008	unspecific_Lachnospiraceae UCG-008
1.84	Bacteria	Firmicutes	Clostridia	Lachnospirales	Lachnospiraceae	[Eubacterium] hallii group	unspecific_[Eubacterium] hallii group
2.81	Bacteria	Firmicutes	Clostridia	Lachnospirales	Lachnospiraceae	Blautia	unspecific_Blautia
64.39	Bacteria	Firmicutes	Bacilli	Erysipelotrichales	Erysipelatoclostridiaceae	Erysipelotrichaceae UCG-003	unspecific_Erysipelotrichaceae UCG-003
2.89	Bacteria	Firmicutes	Clostridia	Lachnospirales	Lachnospiraceae	Blautia	unspecific_Blautia
0.19	Bacteria	Firmicutes	Clostridia	Lachnospirales	Lachnospiraceae	Lachnoclostridium	unspecific_Lachnoclostridium
17.65	Bacteria	Firmicutes	Clostridia	Lachnospirales	Lachnospiraceae	Blautia	unspecific_Blautia
1.4	Bacteria	Firmicutes	Clostridia	Lachnospirales	Lachnospiraceae	[Eubacterium] hallii group	unspecific_[Eubacterium] hallii group
1	Bacteria	Firmicutes	Clostridia	Lachnospirales	Lachnospiraceae	Lachnospiraceae UCG-008	unspecific_Lachnospiraceae UCG-008
17.47	Bacteria	Firmicutes	Clostridia	Lachnospirales	Lachnospiraceae	[Eubacterium] hallii group	unspecific_[Eubacterium] hallii group
16.28	Bacteria	Firmicutes	Clostridia	Oscillospirales	Ruminococcaceae	Ruminococcus	unspecific_Ruminococcus
0.35	Bacteria	Firmicutes	Clostridia	Oscillospirales	Ruminococcaceae	Incertae Sedis	unspecific_Incertae Sedis
0.38	Bacteria	Bacteroidetes	Bacteroidia	Bacteroidales	Bacteroidaceae	Bacteroides	unspecific_Bacteroides
0.05	Bacteria	Firmicutes	Clostridia	Lachnospirales	Lachnospiraceae	Blautia	unspecific_Blautia
1.15	Bacteria	Firmicutes	Clostridia	Lachnospirales	Lachnospiraceae	[Ruminococcus] torques group	unspecific_[Ruminococcus] torques group
0.14	Bacteria	Firmicutes	Clostridia	Lachnospirales	Lachnospiraceae	Lachnospiraceae UCG-008	unspecific_Lachnospiraceae UCG-008
13.04	Bacteria	Firmicutes	Clostridia	Lachnospirales	Lachnospiraceae	Dorea	unspecific_Dorea
6.74	Bacteria	Firmicutes	Clostridia	Lachnospirales	Lachnospiraceae	[Eubacterium] hallii group	unspecific_[Eubacterium] hallii group
0.5	Bacteria	Firmicutes	Clostridia	Oscillospirales	Ruminococcaceae	Incertae Sedis	unspecific_Incertae Sedis
14.45	Bacteria	Firmicutes	Clostridia	Lachnospirales	Lachnospiraceae	Anaerostipes	unspecific_Anaerostipes
13.51	Bacteria	Firmicutes	Clostridia	Lachnospirales	Lachnospiraceae	Agathobacter	unspecific_Agathobacter
6.31	Bacteria	Firmicutes	Clostridia	Lachnospirales	Lachnospiraceae	Blautia	unspecific_Blautia
0.07	Bacteria	Proteobacteria	Gammaproteobacteria	Burkholderiales	Sutterellaceae	Parasutterella	unspecific_Parasutterella
0.33	Bacteria	Bacteroidetes	Bacteroidia	Bacteroidales	Bacteroidaceae	Bacteroides	unspecific_Bacteroides
0.06	Bacteria	Firmicutes	Clostridia	Lachnospirales	Lachnospiraceae	Lachnospiraceae UCG-008	unspecific_Lachnospiraceae UCG-008
16.92	Bacteria	Firmicutes	Clostridia	Lachnospirales	Lachnospiraceae	Blautia	unspecific_Blautia
0.75	Bacteria	Firmicutes	Clostridia	Lachnospirales	Lachnospiraceae	Lachnospiraceae UCG-008	unspecific_Lachnospiraceae UCG-008
0.28	Bacteria	Firmicutes	Clostridia	Oscillospirales	Ruminococcaceae	Faecalibacterium	unspecific_Faecalibacterium
2.18	Bacteria	Firmicutes	Clostridia	Monoglobales	Monoglobaceae	Monoglobus	unspecific_Monoglobus
30.26	Bacteria	Firmicutes	Clostridia	Lachnospirales	Lachnospiraceae	Roseburia	unspecific_Roseburia
10.83	Bacteria	Firmicutes	Clostridia	Oscillospirales	Ruminococcaceae	Ruminococcus	unspecific_Ruminococcus
9.74	Bacteria	Bacteroidetes	Bacteroidia	Bacteroidales	Bacteroidaceae	Bacteroides	unspecific_Bacteroides
0.1	Bacteria	Firmicutes	Clostridia	Lachnospirales	Lachnospiraceae	Roseburia	unspecific_Roseburia
3.58	Bacteria	Firmicutes	Clostridia	Lachnospirales	Lachnospiraceae	Lachnospiraceae UCG-008	unspecific_Lachnospiraceae UCG-008
25.89	Bacteria	Firmicutes	Clostridia	Lachnospirales	Lachnospiraceae	Lachnospiraceae UCG-008	unspecific_Lachnospiraceae UCG-008
3.12	Bacteria	Firmicutes	Clostridia	Lachnospirales	Lachnospiraceae	Roseburia	unspecific_Roseburia
0.1	Bacteria	Firmicutes	Clostridia	Lachnospirales	Lachnospiraceae	Lachnoclostridium	unspecific_Lachnoclostridium
1.24	Bacteria	Firmicutes	Clostridia	Lachnospirales	Lachnospiraceae	Lachnospiraceae UCG-008	unspecific_Lachnospiraceae UCG-008
1.42	Bacteria	Firmicutes	Clostridia	Oscillospirales	Ruminococcaceae	Faecalibacterium	unspecific_Faecalibacterium
0.95	Bacteria	Bacteroidetes	Bacteroidia	Bacteroidales	Bacteroidaceae	Bacteroides	unspecific_Bacteroides
2.17	Bacteria	Actinobacteria	Coriobacteriia	Coriobacteriales	Coriobacteriaceae	Collinsella	unspecific_Collinsella
0.31	Bacteria	Firmicutes	Clostridia	Lachnospirales	Lachnospiraceae	Blautia	unspecific_Blautia
20.78	Bacteria	Firmicutes	Clostridia	Lachnospirales	Lachnospiraceae	Roseburia	unspecific_Roseburia
3.54	Bacteria	Firmicutes	Clostridia	Lachnospirales	Lachnospiraceae	Roseburia	unspecific_Roseburia
2.85	Bacteria	Firmicutes	Clostridia	Lachnospirales	Lachnospiraceae	Roseburia	unspecific_Roseburia
0.87	Bacteria	Firmicutes	Clostridia	Lachnospirales	Lachnospiraceae	Anaerostipes	unspecific_Anaerostipes
17.25	Bacteria	Firmicutes	Clostridia	Lachnospirales	Lachnospiraceae	unspecific_Lachnospiraceae	unspecific_Lachnospiraceae
2.9	Bacteria	Firmicutes	Clostridia	Oscillospirales	Ruminococcaceae	Ruminococcus	unspecific_Ruminococcus
0.42	Bacteria	Firmicutes	Clostridia	Lachnospirales	Lachnospiraceae	Lachnospiraceae UCG-008	unspecific_Lachnospiraceae UCG-008
9.52	Bacteria	Firmicutes	Clostridia	Lachnospirales	Lachnospiraceae	Anaerostipes	unspecific_Anaerostipes
0.06	Bacteria	Firmicutes	Clostridia	Oscillospirales	Oscillospiraceae	unspecific_Oscillospiraceae	unspecific_Oscillospiraceae
1.96	Bacteria	Firmicutes	Clostridia	Oscillospirales	Ruminococcaceae	Ruminococcus	unspecific_Ruminococcus
5.34	Bacteria	Firmicutes	Clostridia	Oscillospirales	Ruminococcaceae	Ruminococcus	unspecific_Ruminococcus
1.5	Bacteria	Firmicutes	Clostridia	Oscillospirales	[Eubacterium] coprostanoligenes group	unspecific_[Eubacterium] coprostanoligenes group	unspecific_[Eubacterium] coprostanoligenes group
1.21	Bacteria	Firmicutes	Clostridia	Lachnospirales	Lachnospiraceae	Lachnospiraceae UCG-004	unspecific_Lachnospiraceae UCG-004
0.5	Bacteria	Actinobacteria	Coriobacteriia	Coriobacteriales	Eggerthellaceae	Enterorhabdus	unspecific_Enterorhabdus
5.76	Bacteria	Firmicutes	Clostridia	Lachnospirales	Lachnospiraceae	Blautia	unspecific_Blautia
0.5	Bacteria	Actinobacteria	Coriobacteriia	Coriobacteriales	Coriobacteriaceae	Collinsella	unspecific_Collinsella
11.17	Bacteria	Firmicutes	Clostridia	Lachnospirales	Lachnospiraceae	Agathobacter	unspecific_Agathobacter
0.06	Bacteria	Firmicutes	Clostridia	Oscillospirales	Oscillospiraceae	unspecific_Oscillospiraceae	unspecific_Oscillospiraceae
2.02	Bacteria	Firmicutes	Clostridia	Lachnospirales	Lachnospiraceae	[Ruminococcus] torques group	unspecific_[Ruminococcus] torques group
203.82	Bacteria	Firmicutes	Clostridia	Oscillospirales	Ruminococcaceae	Ruminococcus	unspecific_Ruminococcus
0.32	Bacteria	Bacteroidetes	Bacteroidia	Bacteroidales	Bacteroidaceae	Bacteroides	unspecific_Bacteroides
0.05	Bacteria	Firmicutes	Clostridia	Lachnospirales	Lachnospiraceae	Coprococcus	unspecific_Coprococcus
97.66	Bacteria	Firmicutes	Clostridia	Lachnospirales	Lachnospiraceae	Agathobacter	unspecific_Agathobacter
732.67	Bacteria	Firmicutes	Clostridia	Oscillospirales	Ruminococcaceae	CAG-352	unspecific_CAG-352
4.89	Bacteria	Bacteroidetes	Bacteroidia	Bacteroidales	Barnesiellaceae	Barnesiella	unspecific_Barnesiella
90.7	Bacteria	Firmicutes	Clostridia	Lachnospirales	Lachnospiraceae	Roseburia	unspecific_Roseburia
0.16	Bacteria	Firmicutes	Clostridia	Lachnospirales	Lachnospiraceae	Tyzzerella	unspecific_Tyzzerella
38.61	Bacteria	Firmicutes	Clostridia	Lachnospirales	Lachnospiraceae	Lachnospira	unspecific_Lachnospira
0.38	Bacteria	Firmicutes	Clostridia	Lachnospirales	Lachnospiraceae	Lachnospiraceae UCG-008	unspecific_Lachnospiraceae UCG-008
0.02	Bacteria	Bacteroidetes	Bacteroidia	Bacteroidales	Bacteroidaceae	Bacteroides	unspecific_Bacteroides
15.73	Bacteria	Firmicutes	Clostridia	Lachnospirales	Lachnospiraceae	Roseburia	unspecific_Roseburia
2.5	Bacteria	Firmicutes	Clostridia	Oscillospirales	Oscillospiraceae	UCG-002	unspecific_UCG-002
30.44	Bacteria	Firmicutes	Clostridia	Lachnospirales	Lachnospiraceae	Lachnospiraceae UCG-008	unspecific_Lachnospiraceae UCG-008
0.5	Bacteria	Firmicutes	Clostridia	Oscillospirales	Ruminococcaceae	Subdoligranulum	unspecific_Subdoligranulum
2.24	Bacteria	Firmicutes	Clostridia	Lachnospirales	Lachnospiraceae	Roseburia	unspecific_Roseburia
7.2	Bacteria	Firmicutes	Clostridia	Lachnospirales	Lachnospiraceae	Lachnospiraceae UCG-008	unspecific_Lachnospiraceae UCG-008
4.14	Bacteria	Firmicutes	Clostridia	Lachnospirales	Lachnospiraceae	Agathobacter	unspecific_Agathobacter
8.75	Bacteria	Firmicutes	Clostridia	Lachnospirales	Lachnospiraceae	Lachnospiraceae UCG-008	unspecific_Lachnospiraceae UCG-008
4.84	Bacteria	Firmicutes	Clostridia	Lachnospirales	Lachnospiraceae	Lachnoclostridium	unspecific_Lachnoclostridium
14.26	Bacteria	Firmicutes	Clostridia	Lachnospirales	Lachnospiraceae	Roseburia	unspecific_Roseburia
1.05	Bacteria	Firmicutes	Clostridia	Oscillospirales	Oscillospiraceae	NK4A214 group	unspecific_NK4A214 group
0.05	Bacteria	Bacteroidetes	Bacteroidia	Bacteroidales	Barnesiellaceae	Barnesiella	unspecific_Barnesiella
1.36	Bacteria	Firmicutes	Clostridia	Peptostreptococcales-Tissierellales	Peptostreptococcaceae	Intestinibacter	unspecific_Intestinibacter
1	Bacteria	Firmicutes	Clostridia	Oscillospirales	Ruminococcaceae	Incertae Sedis	unspecific_Incertae Sedis
1.3	Bacteria	Firmicutes	Clostridia	Oscillospirales	Ruminococcaceae	Ruminococcus	unspecific_Ruminococcus
0.71	Bacteria	Firmicutes	Clostridia	Lachnospirales	Lachnospiraceae	Lachnospiraceae UCG-008	unspecific_Lachnospiraceae UCG-008
90.95	Bacteria	Firmicutes	Clostridia	Lachnospirales	Lachnospiraceae	Roseburia	unspecific_Roseburia
28.93	Bacteria	Firmicutes	Clostridia	Lachnospirales	Lachnospiraceae	Blautia	unspecific_Blautia
0.18	Bacteria	Actinobacteria	Coriobacteriia	Coriobacteriales	Coriobacteriaceae	Collinsella	unspecific_Collinsella
1.97	Bacteria	Actinobacteria	Coriobacteriia	Coriobacteriales	Eggerthellaceae	Enterorhabdus	unspecific_Enterorhabdus
1	Bacteria	Firmicutes	Clostridia	Lachnospirales	Lachnospiraceae	[Eubacterium] hallii group	unspecific_[Eubacterium] hallii group
8.92	Bacteria	Firmicutes	Clostridia	Lachnospirales	Lachnospiraceae	[Eubacterium] ventriosum group	unspecific_[Eubacterium] ventriosum group
0.33	Bacteria	Firmicutes	Clostridia	Oscillospirales	Ruminococcaceae	Incertae Sedis	unspecific_Incertae Sedis
0.08	Bacteria	Firmicutes	Clostridia	Oscillospirales	Ruminococcaceae	Subdoligranulum	unspecific_Subdoligranulum
1.12	Bacteria	Firmicutes	Clostridia	Lachnospirales	Lachnospiraceae	Anaerostipes	unspecific_Anaerostipes
12.74	Bacteria	Firmicutes	Clostridia	Lachnospirales	Lachnospiraceae	Blautia	unspecific_Blautia
66.27	Bacteria	Firmicutes	Clostridia	Lachnospirales	Lachnospiraceae	Agathobacter	unspecific_Agathobacter
5.09	Bacteria	Firmicutes	Clostridia	Lachnospirales	Lachnospiraceae	Lachnoclostridium	unspecific_Lachnoclostridium
20.47	Bacteria	Firmicutes	Clostridia	Lachnospirales	Lachnospiraceae	Lachnospiraceae UCG-008	unspecific_Lachnospiraceae UCG-008
0.05	Bacteria	Firmicutes	Bacilli	Erysipelotrichales	Erysipelatoclostridiaceae	Erysipelotrichaceae UCG-003	unspecific_Erysipelotrichaceae UCG-003
2.46	Bacteria	Firmicutes	Clostridia	Lachnospirales	Lachnospiraceae	Lachnospiraceae UCG-008	unspecific_Lachnospiraceae UCG-008
0.9	Bacteria	Firmicutes	Clostridia	Lachnospirales	Lachnospiraceae	Blautia	unspecific_Blautia
3.38	Bacteria	Firmicutes	Clostridia	Lachnospirales	Lachnospiraceae	Dorea	unspecific_Dorea
1.42	Bacteria	Firmicutes	Clostridia	Lachnospirales	Lachnospiraceae	Lachnospiraceae UCG-008	unspecific_Lachnospiraceae UCG-008
2.04	Bacteria	Firmicutes	Clostridia	Lachnospirales	Lachnospiraceae	Lachnospiraceae UCG-008	unspecific_Lachnospiraceae UCG-008
2.33	Bacteria	Verrucomicrobia	Verrucomicrobiae	Verrucomicrobiales	Akkermansiaceae	Akkermansia	unspecific_Akkermansia
2.6	Bacteria	Firmicutes	Clostridia	Lachnospirales	Lachnospiraceae	Lachnospiraceae UCG-008	unspecific_Lachnospiraceae UCG-008
57.62	Bacteria	Firmicutes	Clostridia	Lachnospirales	Lachnospiraceae	Lachnoclostridium	unspecific_Lachnoclostridium
2.83	Bacteria	Firmicutes	Clostridia	Lachnospirales	Lachnospiraceae	Lachnospiraceae NC2004 group	unspecific_Lachnospiraceae NC2004 group
21.85	Bacteria	Firmicutes	Clostridia	Lachnospirales	Lachnospiraceae	Blautia	unspecific_Blautia
3.98	Bacteria	Actinobacteria	Coriobacteriia	Coriobacteriales	Coriobacteriaceae	Collinsella	unspecific_Collinsella
0.25	Bacteria	Firmicutes	Clostridia	Lachnospirales	Lachnospiraceae	Blautia	unspecific_Blautia
81	Bacteria	Firmicutes	Clostridia	Lachnospirales	Lachnospiraceae	Fusicatenibacter	unspecific_Fusicatenibacter
4.95	Bacteria	Firmicutes	Clostridia	Lachnospirales	Lachnospiraceae	Agathobacter	unspecific_Agathobacter
3.67	Bacteria	Firmicutes	Clostridia	Lachnospirales	Lachnospiraceae	Fusicatenibacter	unspecific_Fusicatenibacter
10.82	Bacteria	Firmicutes	Clostridia	Lachnospirales	Lachnospiraceae	Coprococcus	unspecific_Coprococcus
1.43	Bacteria	Firmicutes	Clostridia	Oscillospirales	Ruminococcaceae	Incertae Sedis	unspecific_Incertae Sedis
4.83	Bacteria	Firmicutes	Clostridia	Lachnospirales	Lachnospiraceae	Blautia	unspecific_Blautia
0.5	Bacteria	Firmicutes	Clostridia	Lachnospirales	Lachnospiraceae	Lachnospiraceae NC2004 group	unspecific_Lachnospiraceae NC2004 group
46.36	Bacteria	Actinobacteria	Coriobacteriia	Coriobacteriales	Coriobacteriaceae	Collinsella	unspecific_Collinsella
32.62	Bacteria	Firmicutes	Clostridia	Lachnospirales	Lachnospiraceae	Roseburia	unspecific_Roseburia
0.05	Bacteria	Firmicutes	Clostridia	Oscillospirales	Butyricicoccaceae	Butyricicoccus	unspecific_Butyricicoccus
23.86	Bacteria	Firmicutes	Clostridia	Lachnospirales	Lachnospiraceae	Blautia	unspecific_Blautia
11.97	Bacteria	Firmicutes	Clostridia	Oscillospirales	Ruminococcaceae	Subdoligranulum	unspecific_Subdoligranulum
5	Bacteria	Firmicutes	Clostridia	Lachnospirales	Lachnospiraceae	[Ruminococcus] torques group	unspecific_[Ruminococcus] torques group
9.42	Bacteria	Firmicutes	Clostridia	Lachnospirales	Lachnospiraceae	Anaerostipes	unspecific_Anaerostipes
12.97	Bacteria	Firmicutes	Clostridia	Lachnospirales	Lachnospiraceae	Agathobacter	unspecific_Agathobacter
0.09	Bacteria	Firmicutes	Clostridia	Lachnospirales	Lachnospiraceae	Anaerostipes	unspecific_Anaerostipes
4.67	Bacteria	Actinobacteria	Coriobacteriia	Coriobacteriales	Coriobacteriaceae	Collinsella	unspecific_Collinsella
0.5	Bacteria	Firmicutes	Clostridia	Lachnospirales	Lachnospiraceae	Lachnospiraceae NC2004 group	unspecific_Lachnospiraceae NC2004 group
1.23	Bacteria	Firmicutes	Clostridia	Lachnospirales	Lachnospiraceae	Blautia	unspecific_Blautia
58.3	Bacteria	Firmicutes	Clostridia	Lachnospirales	Lachnospiraceae	unspecific_Lachnospiraceae	unspecific_Lachnospiraceae
27.35	Bacteria	Firmicutes	Clostridia	Lachnospirales	Lachnospiraceae	Dorea	unspecific_Dorea
2.16	Bacteria	Firmicutes	Clostridia	Lachnospirales	Lachnospiraceae	Dorea	unspecific_Dorea
15.1	Bacteria	Firmicutes	Clostridia	Lachnospirales	Lachnospiraceae	Agathobacter	unspecific_Agathobacter
0.9	Bacteria	Firmicutes	Clostridia	Lachnospirales	Lachnospiraceae	Fusicatenibacter	unspecific_Fusicatenibacter
18.62	Bacteria	Firmicutes	Clostridia	Lachnospirales	Lachnospiraceae	Roseburia	unspecific_Roseburia
[truncated: 3,649 more rows]
